# Supplementary material for: Machine learning for differentiating lung squamous cell cancer from adenocarcinoma using Clinical-Metabolic characteristics and 18F-FDG PET/CT radiomics
Source: PLoS One. 2024 Apr 3;19(4):e0300170. doi: 10.1371/journal.pone.0300170 (PMC10990193; doi:10.1371/journal.pone.0300170)
Supplement: S1 Dataset — (ZIP) [file pone.0300170.s002.zip]

Archive with 2 entries (2 files):
- CT  radiomics features.csv
- PET  radiomics features.csv
