# Supplementary material for: Machine learning for differentiating lung squamous cell cancer from adenocarcinoma using Clinical-Metabolic characteristics and 18F-FDG PET/CT radiomics
Source: PLoS One. 2024 Apr 3;19(4):e0300170. doi: 10.1371/journal.pone.0300170 (PMC10990193; doi:10.1371/journal.pone.0300170)
Supplement: S1 Dataset — (ZIP) [file pone.0300170.s002.zip › CT radiomics features.csv]

ID	exponential_firstorder_10Percentile	exponential_firstorder_90Percentile	exponential_firstorder_Energy	exponential_firstorder_Entropy	exponential_firstorder_InterquartileRange	exponential_firstorder_Kurtosis	exponential_firstorder_Maximum	exponential_firstorder_Mean	exponential_firstorder_MeanAbsoluteDeviation	exponential_firstorder_Median	exponential_firstorder_Minimum	exponential_firstorder_Range	exponential_firstorder_RobustMeanAbsoluteDeviation	exponential_firstorder_RootMeanSquared	exponential_firstorder_Skewness	exponential_firstorder_TotalEnergy	exponential_firstorder_Uniformity	exponential_firstorder_Variance	exponential_glcm_Autocorrelation	exponential_glcm_ClusterProminence	exponential_glcm_ClusterShade	exponential_glcm_ClusterTendency	exponential_glcm_Contrast	exponential_glcm_Correlation	exponential_glcm_DifferenceAverage	exponential_glcm_DifferenceEntropy	exponential_glcm_DifferenceVariance	exponential_glcm_Id	exponential_glcm_Idm	exponential_glcm_Idmn	exponential_glcm_Idn	exponential_glcm_Imc1	exponential_glcm_Imc2	exponential_glcm_InverseVariance	exponential_glcm_JointAverage	exponential_glcm_JointEnergy	exponential_glcm_JointEntropy	exponential_glcm_MaximumProbability	exponential_glcm_SumEntropy	exponential_glcm_SumSquares	exponential_gldm_DependenceEntropy	exponential_gldm_DependenceNonUniformity	exponential_gldm_DependenceNonUniformityNormalized	exponential_gldm_DependenceVariance	exponential_gldm_GrayLevelNonUniformity	exponential_gldm_GrayLevelVariance	exponential_gldm_HighGrayLevelEmphasis	exponential_gldm_LargeDependenceEmphasis	exponential_gldm_LargeDependenceHighGrayLevelEmphasis
ID_1.nii.gz	19.51472521731188	68.40946286166611	3425197106.516861	3.1072069124955926	13.211517807548908	4.19253673784062	76.74596881907631	54.046838318962344	13.99123738517158	61.565640785723765	1.3979771400574519	75.34799167901886	8.056433321677646	1054.2083870537542	-1.5509094269397803	92480321875.95525	0.1713733339341158	340.58596427718874	144.60053332463812	7290.710737700518	-392.0856313838751	36.17091806635804	8.59787258418619	0.6113761106999036	1.6887237570447202	2.4189664656151098	5.668548884752102	0.585950769064218	0.5477557468845695	0.9729531070756844	0.9176917822479689	-0.1394606353393388	0.7187226349576956	0.4001769885773422	11.734570099235027	0.05655581049865695	5.469692090330843	0.13999423037825426	3.8345891088848565	11.192197662636055	6.715299697911869	205.65152498377677	0.06672664665275041	29.170637656173607	528.1726151849448	13.680353803310844	141.66677482154446	100.76573653471772	17117.36177806619
ID_10.nii.gz	1.6451211826655054	26.816194677046013	228014162.58748043	1.4061240154172263	3.03430145718451	6.465784895260948	38.3881385956152	6.634285993354223	6.139707789240999	2.969598511445785	1.3452343492892491	37.04290424632595	2.3153179803791395	1006.6758555595637	2.2193460401460974	6156382389.861972	0.5738864197530865	83.69242922965383	4.9911074002983575	745.2447695904938	74.5220028064711	10.022706993160227	2.0825079576908196	0.6532923293369154	0.5691100729732989	1.2510536034398396	1.714454313578884	0.8424500182907123	0.8296077095080453	0.9761806168954235	0.9495928908073691	-0.31767901176936414	0.7098476516582244	0.1706109551134826	1.7332064478240672	0.48996236925703623	2.1324692613497	0.6925115020301461	1.7913568519639804	3.026303737712761	4.858317058103076	11.80888888888889	0.05248395061728395	57.91221728395062	129.12444444444444	3.429135802469135	6.831111111111111	268.2266666666667	461.99555555555554
ID_100.nii.gz	14.486692799443592	60.03424591806986	5311155306.909719	2.931794149524828	10.872621520379816	4.374701668804457	72.72284210805473	47.19302885211551	12.458326949262483	53.912021974176525	0.6108988587042838	72.11194324935045	6.913635965382752	1047.326537557482	-1.613133495321181	143401193286.56244	0.19073946967886155	279.6365956759276	110.5296990827194	6092.199143170809	-353.94942142551747	33.921067047870494	6.23384305741548	0.6868180327938058	1.4923413569076205	2.316027218748005	3.9428242789561656	0.5954277157402724	0.5572095052138653	0.9767967330801663	0.9204095752893148	-0.14716050289665558	0.7303407818279903	0.405905518263114	10.178629934701238	0.06281038669608009	5.268995890379624	0.15133217999854998	3.6913454191852546	10.038727526321496	6.549089444867566	302.79760429574554	0.06253564731428037	24.697258481608245	923.5605121850475	11.314287580053435	110.27199504337051	102.98430400660884	13011.449607600165
ID_101.nii.gz	45.36078228959385	56.92945029983498	5798514236.83436	2.1301199230186634	5.394471667940209	19.757363170681707	68.14594476755377	50.81357302122165	4.479777773267218	52.03379206175456	0.5380520969738388	67.60789267057993	2.3726722851420314	1050.8418365218272	-3.4436532288429857	156559884394.5277	0.30640571187735427	59.400138940477035	116.92003738740135	930.1644405287764	-57.317352267365045	6.35392622095775	2.1231005754875243	0.49592599337021537	0.8567570657197255	1.6790638130206206	1.370566972293736	0.6782584394621481	0.6585569900229686	0.990561710734619	0.947118541526878	-0.09704435504289201	0.5377709320798911	0.46186279341285635	10.76392253928983	0.11834432539323451	3.918299983624593	0.25815134044038446	2.7946250239316934	2.1192566991113186	6.006044632982381	290.4157303370786	0.05530674735042442	26.459475194593434	1608.936393067987	2.4674226791635774	116.41725385640831	136.77147210055227	16489.26966292135
ID_102.nii.gz	9.349404937002587	68.43640012304972	922601682.7198594	3.733280332100215	33.89524211041331	2.174549225361595	78.78344059078539	45.934160005867746	18.042028425530212	53.167085044960345	2.147311399992502	76.63612919079289	13.955741372213787	1046.148493232711	-0.6845197338999326	24910245433.436203	0.08585250946669876	448.4028258914597	114.86855965304086	6582.98839990155	-280.9287806965166	49.60133187785689	13.108238511226514	0.5775941355259286	2.54168362399954	2.9053631880659743	6.355292534305213	0.4523829240662628	0.3838084656122594	0.9572952076572767	0.877500955758898	-0.15228872554288866	0.783074200004189	0.3324826509028152	10.282430764349616	0.015735463842196457	6.7384682566361755	0.045808618582442194	4.520514256421496	15.677392597270853	6.534380153434974	104.55634638196916	0.12402888064290529	9.884418327472494	72.37366548042705	18.165271463127368	112.0	36.425860023724795	5436.714116251483
ID_103.nii.gz	2.7726856978862466	145.79081082855495	606436372.2954092	4.514825083536923	109.21575044057401	1.7909503659051158	175.6775192333139	59.2082658409391	50.16472489430468	31.171287436391314	1.0561738985894829	174.6213453347244	42.87697144971857	1060.71384607574	0.6057677844003271	16373782051.976048	0.06514159045301372	3191.712831019216	282.03751927148426	304570.5480483216	2446.6560589217947	424.48860606320255	114.19476024940683	0.5774289545668049	7.225310967487872	4.176886785184582	59.81082007120316	0.328577397467751	0.26042025167938126	0.9336424376766812	0.8565974251546548	-0.3020273297199189	0.9626820867708564	0.1849744149483666	14.292556073108313	0.01055958523822483	7.905654739995248	0.07158459271264048	5.687437749757236	134.67084157815228	6.563074095527741	126.0278293135436	0.23381786514572098	12.63385435132056	35.111317254174395	127.45615635358543	279.7198515769944	29.70500927643785	5692.061224489796
ID_104.nii.gz	12.350377260743672	162.78803444664607	1225045651.9570043	4.600904012972848	82.96363085607281	2.363261549559991	189.7904898776761	113.83005342312948	47.474242276094245	141.09498025449952	1.0021638652727574	188.78832601240333	36.1121168160171	1115.2135084814463	-0.928384305763208	33076232602.839115	0.05693627766755134	3083.78159092528	692.8883576431922	371520.5180115868	-7342.494306915252	322.6108385104607	83.42539915287784	0.5830673384064222	5.740573261488849	3.8845296323434577	49.186446272525544	0.35714429662509484	0.28461082162674817	0.9552089281771893	0.8874543985529618	-0.22127632038024173	0.9127384040854267	0.23360030646839267	25.158470282815617	0.008489409744221762	7.880944501200144	0.02994863291832589	5.387463499351967	101.5090594158347	6.945117167593942	166.00710659898476	0.1685351336030302	7.068717050168774	56.082233502538074	123.17112628514006	663.8162436548223	24.453807106598983	17780.415228426395
ID_105.nii.gz	8.175118794520147	87.17181158716221	138011648.70050293	4.181684731593302	52.404378808497974	1.7176375579499945	112.37481361888328	50.30992680548249	27.28424245943209	52.29952751986077	2.4536515610833756	109.9211620577999	22.595513558191843	1050.758387834246	-0.041981635680512885	3726314514.913579	0.061632	942.2472578853948	141.15947863146133	17933.533713012614	-240.07484326320488	91.53398663278334	55.902181616777426	0.23933859491774015	5.815890766938377	3.720535734260422	20.457478495878885	0.2934668657383693	0.20860674347126557	0.9161752951033721	0.8183672748853887	-0.42786151217390767	0.9837730541308626	0.1383668034726228	11.49474699254653	0.012967630611157032	6.505196889202594	0.03492288273818596	4.677315297809291	36.85904206239018	5.481393284488992	36.232	0.289856	2.8224	7.704	37.993855999999994	148.496	12.808	2039.04
ID_106.nii.gz	7.108359615112129	35.52218280283323	316210909.9229804	2.764619447993229	18.050756336850046	1.9939448903145334	38.09598623623758	24.89796432695378	9.60638980999389	30.007599518091258	3.5902258024165596	34.50576043382102	7.926932328941451	1024.9558939104302	-0.6635256318228016	8537694567.920471	0.17276851248882463	118.74718019509376	37.39448715822063	448.2554650368718	-38.24768521331898	12.572547305344573	5.36401911545776	0.3986663948848915	1.6109689620142855	2.347519991300013	2.6527974365489433	0.5553363797690909	0.5027116209540964	0.934675290358416	0.85460054087985	-0.1343266957102375	0.676158600862959	0.3622236522936604	5.965431585444256	0.06174806875672226	4.825445621259841	0.13613212325191698	3.41812749393904	4.484141605200582	5.695686295889969	26.91362126245847	0.08941402412776901	20.154965176984803	52.00332225913621	5.266542311895012	35.42524916943522	64.88039867109634	3425.471760797342
ID_107.nii.gz	35.45378675346618	53.78594560486478	2009370375.4934502	2.5781822378324817	6.071526341400343	8.313586854311676	78.66152417686298	45.23161002309619	7.081663026510223	47.747733019100245	0.5341538383626511	78.12737033850033	2.962033270077652	1045.295625554512	-2.0863023756908485	54253000138.32315	0.2495324402905922	133.82621192479152	96.73603865893294	1931.1889410210786	-111.40457722813281	14.050180176191352	4.522966401951985	0.5103000396086494	1.28031287523941	2.1225331680442894	2.8380137080946573	0.6130771736085999	0.5791977514429063	0.9845012444900838	0.9333107401321412	-0.10914795941090019	0.6149930151582496	0.43356185147869236	9.713547967710543	0.08387170685027605	4.711063072208782	0.20777699066420505	3.313263551630906	4.643286644535835	6.14692785606838	115.95377922784122	0.0630526260075265	23.339090416363952	458.89015769439914	5.369561855525307	96.09026644915716	97.66992930940728	9871.63893420337
ID_108.nii.gz	23.935520210109527	75.33762739894297	949736235.1329532	3.5393780843703793	25.216568852369512	3.1714931439964036	90.54304180967999	56.86323115702647	15.79107651193499	63.91066528393914	5.1142353221822585	85.42880648749774	11.026054973338915	1057.0415068554494	-1.0779313364519603	25642878348.589737	0.11045813148788926	376.85784356865287	139.06189622332388	5848.194268554303	-296.21461864723625	38.055788306073495	10.608401296091346	0.5580231215974526	2.1710817545976444	2.7436318387398466	5.7000246773788215	0.49770496152617155	0.4382932156358603	0.9718354778683052	0.9034375798141756	-0.15641143820368206	0.7747689462078574	0.35977457936838064	11.497106884781969	0.02681356817733306	6.191654848572352	0.08107387321740636	4.231482351025171	12.166047400541212	6.464280784609871	92.47764705882354	0.10879723183391003	14.218375086505189	93.88941176470588	14.923814532871972	133.04235294117646	50.47294117647059	8711.825882352941
ID_109.nii.gz	33.44764931326487	133.95630229682556	345899678.98684216	4.066298976441158	27.210877817607027	4.26511151528177	144.00505993209634	103.00324474560799	27.09007356287327	115.91348092970051	0.8613716556189002	143.14368827647743	15.00566539069453	1103.6107176676262	-1.5363128935307897	9339291332.644737	0.07528268200753818	1340.4582315129046	491.88707058171195	95056.77649876077	-2614.540160570789	139.7662874739259	55.45909887816443	0.4272610672474673	4.6991414506226885	3.5320385586425194	32.354135188046776	0.3698092793062702	0.29073293913889253	0.9513818708862742	0.8805069756501059	-0.27416205346354844	0.9329436754222995	0.23390569167878908	21.697321649409414	0.012080871547935839	6.8610139940369	0.033178033936286426	4.732731983018384	48.80634658802258	6.1575593159427235	54.859154929577464	0.1931660384844277	4.715483039079547	21.380281690140844	53.66349682602658	498.6654929577465	19.338028169014084	11514.411971830987
ID_11.nii.gz	26.98663208752624	41.18497708162435	2098882889.7566264	2.264869552681243	5.40708562410223	9.246764125545207	55.3671191382875	34.5280533544892	5.00286639632803	35.940325465892364	0.36526582245063105	55.00185331583687	2.3678589857573464	1034.5591038681869	-2.2443774785357147	56669838023.42891	0.2849374636102624	64.2462191168589	58.227971629414846	472.9934873342628	-40.08006174933951	6.612241145605493	2.1622211148782338	0.49973934830357086	0.9745551961174731	1.820987364896342	1.2021968178636082	0.6389862970435096	0.6128551849475457	0.9862770615665059	0.9307151480693263	-0.08866154606868507	0.5508076617006752	0.4834147305693621	7.557346822679789	0.10178752500377719	4.159808491928416	0.22056139941927616	2.910895703965837	2.1936155651209317	5.864794838668719	118.08720040795512	0.06021784824475019	21.170347008896844	558.7623661397246	2.6298387136619463	57.65884752677206	99.07955124936257	6070.291177970424
ID_110.nii.gz	7.472794030066425	47.73807603472047	17294413557.419315	2.9208620410516453	16.722598257985698	404.7505635433122	956.9714538376284	36.411595580325184	12.62364976183787	42.000572408201265	0.8363062454171086	956.1351475922113	8.180876038777908	1036.784257192003	16.000841712352415	466949166050.32153	0.19164194045999824	772.6005078177562	72.24673031171668	1212208.6698161487	5668.151316709493	64.52586519088617	21.314613473826434	0.4839824069847277	1.153698724744437	1.9116552287066169	19.95336645410118	0.6623515392720161	0.6354171911420218	0.9995637160128814	0.9943782756948594	-0.2703759674767684	0.8797618380905252	0.4187348626311519	7.838560407169879	0.07757785598412058	4.931779323526151	0.20145114321683028	3.671526280068728	21.46011966617815	6.870311202164885	801.9130461806203	0.0498423174952216	34.39939386976588	3083.3271800609114	30.95146999554243	91.58008577288831	153.65274411088322	10638.516750574927
ID_111.nii.gz	32.03000251810708	105.41343197452301	768114091.961513	4.001805809702037	33.08135732163667	3.1494655122795203	127.51923500505929	79.24283044383242	23.09700709644276	90.52158641021992	2.5256486668035025	124.99358633825578	15.870172402192573	1079.6181053297792	-1.133663461648878	20739080482.960854	0.08501177808838056	810.1662914470418	304.1112810881777	23697.825379502163	-848.1770960514551	77.84183927071962	31.139518568933276	0.42669337738925633	3.7084009649528786	3.3602947169419184	17.02441630148866	0.40843186757284494	0.3385708321242361	0.9616718639944584	0.8899245484619459	-0.1758482886386981	0.8414010525025393	0.2901627533016822	17.100394525544168	0.01524990354827263	6.986825590752607	0.05228524139114594	4.686629852191309	27.245339459913225	6.42722800684469	111.84977238239757	0.16972651347860027	8.861433035292817	56.022761760242794	32.225485342439576	300.01213960546283	28.75113808801214	10940.965098634295
ID_112.nii.gz	58.60272441737854	73.99426647792716	2775873915.3677893	2.2720216827931585	5.669759179025405	20.404485489914105	83.14539494705143	67.00773765874567	5.420052892768174	69.12863678383383	1.2256132619266573	81.91978168512478	2.6236837889769022	1067.0456933213688	-3.4228727749193575	74948595714.93031	0.28349431781856993	80.99941204591211	198.71776596481098	1506.3157619043825	-81.26333445880003	8.27576850504421	2.226742873099753	0.5717272659815746	0.8861131673014027	1.7050693171138347	1.4253947217199594	0.666594953748038	0.6448117626870928	0.9932598213209272	0.9539029080170184	-0.14001715027254868	0.6556792172993438	0.4696459817959727	14.042960485798009	0.11174936886477346	4.02099113591025	0.1841791353293558	2.8606474172544507	2.6256278445359915	6.0672549564707134	142.57178014766203	0.058478991036776874	24.642290073561824	691.1591468416735	3.309181734917673	196.7678424938474	116.41837571780148	24068.07136997539
ID_113.nii.gz	33.617069254112465	53.28117546717462	2789067849.865378	2.179256275938059	4.457501429601123	8.670213080042378	65.28527614342143	46.59849845364507	6.4970663588375395	49.79204706853933	1.2169783882234788	64.06829775519795	2.573046690012549	1046.6472581810388	-2.4254577220455067	75304831946.3652	0.33011195726827475	102.06609246148916	101.45613629631117	1091.102743255958	-86.52803329730477	10.75410779508105	3.2258085883890666	0.5334241192885126	0.9794738644241315	1.8650314141392423	2.2457847236201225	0.6883744440907252	0.6669273139723525	0.9858227965763054	0.9422394300318676	-0.13099854045447254	0.6199051313273937	0.3994599374113464	9.978618917944166	0.16045206599524	3.8152726397997796	0.30389201888223627	2.8141041156630533	3.494979095867528	6.023823289990601	122.29222309505106	0.04803308055579382	39.55170811506613	840.4650432050275	4.172580064904732	100.86959937156324	164.36606441476826	18892.54673998429
ID_114.nii.gz	8.776404059768973	50.36256480359331	3336778871.893775	3.3593909351519797	25.490204581713016	2.0996906693058266	63.647317467082964	33.705490945498866	13.569355697858303	39.794869849362115	0.5074410986506951	63.13987636843227	10.536327083863764	1033.8255570826184	-0.6055017675223965	90093029541.13193	0.11594536264102456	248.24046631118148	62.84808434341963	2288.867362313023	-124.95089935343512	30.104756566490856	7.356736522056718	0.6064513792684276	1.8268639558031856	2.5586840627702347	3.9034681428010365	0.5342165235312664	0.4799398855069749	0.9633431844073133	0.89068389671989	-0.13224425940884726	0.7256343627183927	0.364982157963473	7.560280863970315	0.027131403978014876	6.1541039625077625	0.08151430684485389	4.180575623412914	9.365373272136894	6.859405992812451	261.67648942985267	0.08381694088079841	21.516332809542003	361.9814221652787	9.969921874519077	62.576553491351696	74.35554131966688	5457.927610506086
ID_115.nii.gz	50.53583969127611	98.61249912977479	1143068902.9555473	3.4122679234722204	14.263093543415224	7.079552393342969	118.49990167765728	81.97899609145928	14.982264308709082	88.59110474850223	0.5962621216268296	117.90363955603044	6.873414649095221	1082.2093857787268	-2.1105444487867184	30862860379.799778	0.13780947661918838	498.6066844870767	309.8387563071899	20178.767181950763	-754.7128059234014	49.37904008053973	17.40518225973768	0.4747192503138288	2.3560435688788597	2.7546927643497843	11.675879579890628	0.5191952394886408	0.46998149030239605	0.9758212617098574	0.9226665241166963	-0.16811113391919028	0.7928684338193208	0.3914451802980992	17.373433664987026	0.03372155152299447	5.957149408952617	0.09077006616292584	4.182659203616744	16.69605558506935	6.420249293566824	91.27663934426229	0.0935211468691212	13.886975947325988	134.50204918032787	19.971361865090028	305.22131147540983	53.877049180327866	18746.79508196721
ID_116.nii.gz	29.916234434950095	33.861412651918656	11979344327.048141	1.0782044359792282	1.8663550127595414	107.17698649531638	235.4953149891703	32.27351522102594	3.0150120872730812	32.19953323016369	0.7390730429104497	234.75624194625985	0.7724531179633256	1032.3193078555787	7.17435412524112	323442296830.2998	0.7373549008725312	94.54314464719862	50.58174469052613	6650.615322972465	165.38114307683537	9.111065153524764	3.2407219499226434	0.47181235089809836	0.42974238748507726	1.0020035538552494	3.051879573381626	0.9005918762807426	0.8920687541965566	0.9987782624483297	0.9921200626625412	-0.22462889248480405	0.5740722371234702	0.10115215880429881	7.008134196628648	0.6746552289621005	1.647394589409319	0.8198466993783196	1.3555256472483583	3.0879467758618526	4.122618276909306	1926.3046881950004	0.17136417473489907	66.6052861425437	8288.606440708121	3.7912268828001143	52.56978916466507	500.1420692109243	24479.941019482252
ID_117.nii.gz	9.653715453248662	97.20504768729452	1355368990.4150233	3.6837124010418876	43.79472282591362	2.4377813053123147	108.77061553521251	69.87447585805066	27.981902652050806	87.31427773267959	0.9199477025734338	107.85066783263908	21.128027664989897	1070.3760924171042	-1.0233083624702486	36594962741.20563	0.11282189427712544	1073.585125570681	262.74102125067236	42302.00082607647	-1486.3915282312842	106.63188854867127	33.63551132413067	0.516302387017615	3.437907404935818	3.1515512458774144	21.447409121829637	0.4850720487647347	0.4360143929755359	0.9484816303058122	0.8883114532449181	-0.14668556480513784	0.7681547846609619	0.3379592858146364	15.635052626153927	0.030483464707348622	6.406191559196116	0.0861024962776841	4.485551839414388	35.06684996820047	6.612888801102093	119.35841081994928	0.10089468370240852	18.87442773755278	133.4683009298394	42.855226443366114	253.21555367709215	60.44040574809806	20379.01437024514
ID_118.nii.gz	13.628844329804828	63.52667104468195	2697852648.4495854	3.2802061706121157	15.095396092784767	3.6201656149395185	83.21599891980937	48.137377427406484	13.930532220068509	54.82784199837517	1.1685444843764052	82.04745443543295	8.461736004254188	1048.2946384785948	-1.3221997842569597	72842021508.13881	0.14240541560720255	329.6871025661638	118.54748068325092	6510.149094748477	-355.180851965266	36.68458008679425	7.722580886993105	0.6481197853957311	1.7986218552424635	2.507999318247963	4.389063133104787	0.533618665361522	0.48202516821369595	0.9768590995910297	0.913998343598187	-0.13162560668472106	0.7188582463192716	0.3992820593723083	10.54983061267232	0.03678530282197022	5.875058155486864	0.10958458013537356	3.9912714318595706	11.101790243446837	6.626214191471989	208.77596741344195	0.0850411272559845	16.33846317212887	349.60529531568227	13.17986137439284	115.9193482688391	63.99063136456212	8407.903869653768
ID_119.nii.gz	20.714845812694232	90.13805526948997	3521549809.2563944	4.129189858896488	42.645840059981666	2.1858913472725168	111.70910179324235	62.07335801186332	22.834184143799728	72.35276222386081	1.0826382408045563	110.6264635524378	17.843682064375844	1062.4038130302206	-0.6380402955521228	95081844849.92265	0.06856262327416174	702.0441425565314	203.50831931054634	18949.029149015638	-644.5828363510051	84.28735201231711	15.684532077668608	0.6827785602829384	2.6974719769238584	3.004108351642906	8.115854671997557	0.4481450254516713	0.3786408823669097	0.9739875530487131	0.9049189788407941	-0.15671487461337813	0.8121536291194313	0.3199976453361583	13.649945930265268	0.011416237915290743	7.410589649183399	0.035967305671587534	4.87557670239932	24.992971022496423	7.087580873471935	402.7352564102564	0.12908181295200527	10.127006903353058	213.91538461538462	28.268380074786325	195.43173076923077	39.9974358974359	9077.365064102563
ID_12.nii.gz	12.450684135274916	32.928715306285405	4488780815.611202	1.8009644171311456	3.2062138899214183	6.4725168117923015	38.205942939729624	27.551427821001937	5.683667093874531	30.50524301586282	0.4873819747434484	37.718560964986175	2.0466773496823194	1027.587108698618	-2.177981393196132	121197082021.50246	0.39286617271505875	73.32914660581565	39.89074386143497	505.47406453290193	-52.732016322063785	7.792072186711788	1.711675057648333	0.631250036142946	0.7112539686987331	1.5735656362918888	1.1940513074040946	0.7414402174083332	0.7270207102916006	0.9781470658381933	0.9299751088180256	-0.1435014553167504	0.6013131457217187	0.3732870423387954	6.194277340716858	0.2255541044686802	3.0943624599691852	0.4084952493445062	2.3997397790316697	2.3759368110900305	5.719718702728507	174.5243472124206	0.04105489231061411	46.57799908261861	1670.074100211715	2.9807943677276096	39.28063984944719	220.34509527170079	10074.741002117149
ID_120.nii.gz	14.359663597019582	103.82856281166933	760224784.0055093	4.004708597349079	36.619552342809975	3.0745348714548157	183.93798117521754	76.00520356038557	26.77410700522283	90.11332142568332	0.9360673894683534	183.0019137857492	18.664559382675268	1076.5125377397317	-0.9662341181439601	20526069168.14875	0.08975777067221892	1092.0458218105703	289.5957202747212	52241.584343835464	-1620.3136150338128	119.22917259257233	27.16742608059314	0.6245807222650193	3.2181797993538703	3.1523406764518658	16.404099751450516	0.45984574622081864	0.4008720650997575	0.9821923949837162	0.9282001278434199	-0.23984811216970053	0.9043448576446724	0.3302030950196133	16.326532275961696	0.021523933523927393	6.770891858315803	0.07269665239842607	4.721102450364271	36.59914966829137	6.645547910076971	85.52743902439025	0.13037719363474123	15.591379759071982	58.88109756097561	43.45341314693635	289.9817073170732	45.94207317073171	16606.16768292683
ID_121.nii.gz	32.63032984322813	53.266689104745865	3664360241.344464	2.3861534535030224	5.923176944890301	8.594913322449745	65.92923113736593	45.81566187952763	6.847425699935352	49.088903343653996	0.9957787458230244	64.9334523915429	3.1439749031041506	1045.867524122091	-2.3411113066930676	98937726516.30052	0.2795402094007574	108.47938075833075	98.9833951549945	1242.928837357135	-90.0466406146517	10.792869121996288	3.6379466795805353	0.49016022818741606	1.069736987887716	1.9630045225762989	2.4649015806297268	0.6673041249211795	0.6419440707249434	0.9841060819460143	0.9372639527074219	-0.10751591463475335	0.5794369606211316	0.40484762341604813	9.858658814177694	0.11910707840997792	4.203622185461771	0.2037160728160374	3.0168661061884867	3.607703950394205	6.192554177174121	180.21194029850747	0.05379460904433059	34.83908220093562	936.4597014925373	4.388483492982848	97.70985074626866	142.62686567164178	15632.182686567165
ID_122.nii.gz	21.161801276804965	48.4229944390333	6123266940.229043	2.8742353876247235	6.72160830265355	254.04986194762964	1161.458171044315	44.338896301237234	11.928348096134377	42.731910747829666	2.080685524767696	1159.3774855195472	3.591988364455897	1045.1173309743083	12.3211423023009	165328207386.18417	0.2360431569610513	1626.5051751754484	112.25649737382804	4720476.593948461	21301.714217737703	162.89285483399297	70.85259269396681	0.38345474742315244	2.150788704410253	2.312586805575879	66.10524920326317	0.6378553234029821	0.6099955747197222	0.9989390302288463	0.9917102297442233	-0.19771457954229704	0.7918575235549464	0.3919161037287247	9.446770727147692	0.09699576637554036	4.87698083292967	0.23150914411261247	3.644699424235014	58.436361881989974	6.645997817554109	286.8333927934356	0.05116542861103025	37.23124502581137	1323.2579379236531	65.16341306629701	153.05654655726008	143.20442383160898	12331.015875847306
ID_123.nii.gz	34.85435188400463	53.46729432338854	199897912.76452065	2.4984611171387163	7.1070434823346105	6.995216971740121	63.984160108034935	45.10579807833237	6.43320081083697	47.19896411152054	7.198862909273063	56.785297198761874	3.246951132932046	1045.1499036586088	-1.8983896772413358	5397243644.642057	0.2439308429633611	92.19194065116156	76.95511816747214	518.6212430741796	-45.15315569779069	7.400450935807305	3.8236918782891487	0.3150686937966333	1.2664604297321735	2.047588551166675	2.1789006128645925	0.596886438170894	0.5614127693322116	0.9770431964591262	0.9141560009589301	-0.160491115094227	0.7131060946922302	0.45934638786718934	8.721196747715284	0.0892205230958627	4.214968216496588	0.19576333368935386	2.8809182166101865	2.8060357035241137	5.219736839710398	14.595628415300547	0.0797575323240467	16.872047537997553	44.63934426229508	3.703365284123145	76.18579234972678	59.513661202185794	5003.9890710382515
ID_124.nii.gz	10.463142972886578	36.33017045982457	737992612.9255781	2.4987608481949937	13.710449489507624	2.860127995229684	38.88316215714109	27.466265175840615	8.217606561916002	31.970472332688484	1.8449947416899959	37.0381674154511	5.899946579057563	1027.5132229590135	-1.0684400431266785	19925800548.99061	0.23480713301855707	96.49728122880657	41.34863101148016	316.1980429748712	-32.5559848268782	9.14347559207213	3.9902913077982918	0.3889187185692909	1.276243145634734	2.174426258602778	2.3223903771878343	0.6280177023763277	0.58751514982716	0.9506491757420205	0.8827051813665062	-0.10327913402592676	0.5778993173161155	0.34281208445923994	6.329045425905035	0.0986626833504879	4.377897675502868	0.2384711397157142	3.1838309734889916	3.2834417249676053	6.0110544851759915	45.68383404864092	0.06535598576343479	40.816457600373305	164.1301859799714	3.878346544522013	39.964234620886984	123.05722460658083	6459.792560801145
ID_125.nii.gz	1.6128569648168753	12.66343525424279	150406519.39687347	1.695607192999747	4.0607483292568025	4.192847739982651	24.576576932266626	8.089038838289353	3.0191311869513244	8.114370726102015	0.447745629784677	24.12883130248195	1.916138121176635	1008.0973495625763	0.36513778966916627	4060976023.715584	0.36413440467494523	16.75596918497235	4.742411274777217	4.706074673013337	0.5369503963853423	1.1621280986908935	1.0866953964027606	0.030664857867456187	0.7331219470419198	1.4898230702796467	0.5443787882202697	0.6860291701416834	0.6684354417179053	0.9619278743724464	0.8857624231019088	-0.05162109604323658	0.3799909310907086	0.4810724573335057	2.173244852537679	0.17006521511048187	3.0956873243547607	0.3315629571006864	2.077018307367489	0.5622058737734135	4.958624313264236	11.31081081081081	0.07642439737034332	25.22224251278305	53.891891891891895	0.6535792549306063	5.27027027027027	81.87837837837837	352.6756756756757
ID_126.nii.gz	38.28346951465406	49.21217449224355	3914691978.6273932	2.038127423510594	4.620814459251861	15.250484879193126	63.37950801982547	43.48869900536471	4.36995562390078	45.02071340513321	0.5796060604314536	62.79990195939402	1.9849747069229071	1043.516572408978	-3.115439889352707	105696683422.93962	0.33420679703111067	58.1719402731444	87.42494743255067	547.464954338958	-42.53884108400435	5.6363013320626205	2.8308524540592788	0.33232118488490914	0.944539573309367	1.7953246045740754	1.9249095920496562	0.6751279608840973	0.6551665524204411	0.9859033365563068	0.9395947702719194	-0.06033008549896213	0.43292491412947837	0.4500077254120366	9.312540896660169	0.13868492703350632	3.7573746665653323	0.243461194961385	2.648929863349731	2.1167884465304754	5.909058098976963	177.57635605006953	0.04939537025036705	31.7235788386358	1201.473435326843	2.388377924060036	87.29986091794159	141.4222531293463	13173.72545201669
ID_127.nii.gz	26.49350297805225	59.081445817286685	1480046936.7501009	2.9908580762866777	8.620614248737283	5.563971124486587	87.44537596851727	46.58196409919934	9.339827573840779	49.65735385817717	0.8923902007585873	86.55298576775868	4.6193690353252	1046.6707067090529	-1.5758797433683378	39961267292.25272	0.1820331021076583	185.76070509045323	106.31493622719746	2039.7312422171203	-119.17336097374064	17.480217495660913	6.361937526923269	0.4617807484960179	1.4508838664722723	2.293441025703746	4.170230808464117	0.6216724228855417	0.5858576940476514	0.9828732652503506	0.9340441330143374	-0.16975600117241613	0.7597266282360835	0.368502780317673	10.175016990522908	0.06265799142362546	5.2195203822416625	0.14557830694721363	3.7102895917525602	5.960538755646045	6.659354230471386	83.76831976313842	0.06200467784096108	33.57837191629853	245.92672094744634	7.469595951350015	103.99185788304959	116.10436713545522	13614.320503330866
ID_128.nii.gz	7.855395504446326	51.0505668570723	16824192453.091873	2.385505309285651	6.467826308970061	130.50675010022343	586.4309595420317	41.07846208976398	11.78133733679414	47.48831410547724	0.6332490604849511	585.7977104815468	6.266202530608019	1041.2361556658009	4.386170716036968	454253196233.4806	0.3090160454752387	328.36763850788924	87.0860834343087	59170.39803076881	203.78363102217688	32.4909921509537	7.2717859856840175	0.6298311654988707	1.1055812947363206	1.9512280737160537	6.03047488681845	0.7026530466043586	0.6808227023220816	0.9995354004048365	0.9910609756397405	-0.17752858919497808	0.7312488397477508	0.34807978963505826	8.987612212990545	0.16930957433873084	4.0721008550179665	0.3711976658609594	3.0953397466794046	9.94069453415943	6.3016530600534715	623.8965072818662	0.040204698239584113	56.04969280048641	4795.310993684753	13.085041632530944	88.97970099239593	224.8553937363062	21567.766013661556
ID_129.nii.gz	22.975155531207495	27.806058608047298	16669439080.78634	1.3823313680766567	1.9821579108355145	96.99465599597269	195.5163071001515	25.235126243426077	3.0605214366626026	26.05912941775295	1.092642574615335	194.42366452553617	0.8611584019043466	1025.2653646875494	5.558388815936833	450074855181.2312	0.5648701480908545	62.00394451999175	33.12532910600327	2287.050377364831	49.11685880251361	5.610771907008618	2.080412998159773	0.4477699402792241	0.4589754623081496	1.2050789365928432	1.8658274810278226	0.8491054766845314	0.8409049700948542	0.9988650435421145	0.98953632146974	-0.18683126307286385	0.592301332454287	0.21656502900505964	5.678248528457713	0.435555229846142	2.2251633941088587	0.6422854111868079	1.8202578894610089	1.9227962262920977	5.142264102734375	1158.0861394879555	0.07302851175986604	62.330107484858885	8957.71080842477	2.601669767000263	34.2463740698701	401.8347837053853	14076.240446462354
ID_13.nii.gz	2.35155392215126	69.34635209787061	716279016.3153651	3.5595598355561857	50.740691547284655	1.6317334576455313	87.35279012534617	43.02044835412725	23.568723759586373	54.78194069354063	1.1479691812884905	86.20482094405769	20.268718624932333	1043.3455485168743	-0.4979395684373785	19339533440.51486	0.10871573618129912	678.2779251327948	108.45160717661459	14910.086753353711	-501.6680399288694	89.33690951089562	13.918546933468784	0.7285295768504342	2.4227596145652153	2.8639379441306967	7.68851000337908	0.5076708558414603	0.4502282052495093	0.9639718232937236	0.8959893441454542	-0.2335158950065144	0.8821957560932164	0.3125284616332675	9.464858156678618	0.029037565512751624	6.236701647313978	0.08543989057824847	4.47504872988821	25.81386411109111	6.564469115388896	66.13981762917933	0.10051644016592604	21.248778189410665	71.53495440729483	27.067675372548297	110.35410334346504	65.8419452887538	7004.797872340426
ID_130.nii.gz	22.943825914225318	40.06050038852776	18645877513.738163	2.218304000100046	5.180203960649088	2209.7635769573244	1811.7398956105728	34.222901783725746	5.861324279344604	35.767266715052244	0.2606492556182306	1811.4792463549545	2.466874073906276	1034.5877650050636	42.355538183736265	503438692870.9304	0.3067805786926886	754.832924222362	58.09356918600451	3263043.942145673	9385.831770045272	40.166717693404394	25.80657782070767	0.1970011893339915	0.990725847863549	1.7613979143591758	24.818527937759576	0.6791254573353847	0.6586059753898719	0.9998590267353691	0.9973967714354899	-0.11457079258037031	0.6120635801489512	0.44675946479931106	7.382626423766499	0.12630194808063996	4.003567112563267	0.2725147581409351	2.9146129192263674	16.493323878528017	6.147997256100268	819.2940298507463	0.04703180423942286	35.17212352087482	5344.117680826636	30.202480550747985	84.20304247990815	161.63260619977038	9569.663432835821
ID_131.nii.gz	7.460459910047772	80.8854566711042	1284846340.6335425	3.3335824345821896	17.047464520884134	7.074714590724329	276.33469006033977	62.22550858147986	19.97886831768609	72.85521723038997	0.6063069319191147	275.72838312842066	11.99337594908682	1062.5624516468959	-0.7702392508825102	34690851197.10565	0.14851541723678885	715.9325686782659	198.49265366723904	36824.05390530829	-740.7524700208194	75.55195833371145	20.015683391056022	0.5749755196991881	2.465443888113446	2.793934658352895	13.777484313849786	0.5184628516361495	0.471372189464692	0.9941469748463206	0.9611253453861952	-0.15398944047888108	0.7781403392785664	0.3941261732531728	13.586137661670469	0.04176377756791668	5.861416899321883	0.10551664643721856	4.126320802761912	23.89191043119187	6.3910730178860975	86.59050966608085	0.07609007879268967	17.796266381682788	169.01054481546572	28.45476524349752	196.51933216168717	59.08084358523726	13150.865553602813
ID_132.nii.gz	16.60448803343286	66.7764383438287	1588711476.6613445	3.1128842397464282	12.785831439328412	4.1087494025241185	79.86708319064823	52.39902618309485	14.091984806802513	59.975863278166564	1.287656746489426	78.5794264441588	8.057387933446622	1052.5626152579212	-1.5314360047609759	42895209869.8563	0.17019329337916195	344.3487274682528	137.53762706464616	5914.062777424146	-325.7558998253889	31.879178585425095	11.715937291009512	0.45388299651276465	2.0890038820563124	2.6561561705194494	7.264508174792327	0.5296155240232125	0.4828681581994921	0.963830467129786	0.9005110770513998	-0.0886436456067229	0.6135553007708382	0.4039089195643522	11.510169480329873	0.05000424982427201	5.555867497468299	0.13487598433532788	3.782854278354035	10.898778969108651	6.279035351269654	106.84518828451883	0.07450849950105916	20.721795253351072	244.05718270571828	13.860487678203581	134.2629009762901	64.98047419804742	10691.444211994421
ID_133.nii.gz	6.2231305951144495	129.36087230957253	816988058.0479962	4.551719356645854	97.63931728284076	1.413316768186347	144.54224749403622	73.12999755336766	44.51780477253405	78.08904202839564	1.5710000128854107	142.9712474811508	39.47436773445327	1074.21503205645	-0.15785987410464736	22058677567.295895	0.05109084235053783	2329.9434471489153	332.2395761547392	134856.32166842607	-1824.558683445684	270.7257298454111	79.34282029544859	0.5451862093940414	6.304674718197595	4.017466272521117	38.36550598498192	0.31474912147818296	0.24022136779606576	0.927717626747633	0.844589030256655	-0.2141237004184509	0.9122764398682819	0.20292758643673453	16.85949837526661	0.006726330695247172	8.055473485246416	0.025687379019850163	5.516948301522585	87.51713753521491	6.566868333497047	162.42937853107344	0.22942002617383256	5.296873503782438	36.17231638418079	93.87323845319033	322.9166666666667	17.785310734463277	7420.187853107344
ID_134.nii.gz	10.623196289366671	30.73435216501346	2816195122.0964494	2.146407064629719	6.198062741633034	5.16450814115095	81.14271513498792	24.49085013264199	5.968796594152978	27.494182578999034	1.2742230744872556	79.86849206050067	3.4848533540506437	1024.5214007865172	-1.2363368738668041	76037268296.60413	0.3311382430396157	62.59866406395948	32.032576907567105	247.71336282492197	-24.08489443407972	6.536922611538741	1.97561505122558	0.5323363038654376	0.828381661830774	1.7723736671944725	1.277909247935143	0.7072096076617255	0.6832862763390058	0.9935246841384564	0.9569869488627268	-0.12817068508688026	0.6179957357709955	0.36439984668327263	5.557984404678906	0.17792652471527964	3.7878349033393564	0.38664950553798305	2.791415106653707	2.12813441569108	6.081052894988277	114.54677599701826	0.0426935430477146	50.65061570560155	888.4439060752889	2.5573155699758656	31.55572120760343	182.4252702199031	6567.666790905702
ID_135.nii.gz	4.89024704508496	27.783198642680897	3850270209.8165894	1.7602512020463121	6.93462233146424	919.4198552047637	562.9995087239726	21.96186032321786	6.939692156391984	26.02406661919381	0.943993500847382	562.0555152231252	4.449515747123101	1022.0401078454076	21.516371362236278	103957295665.04791	0.43552042027303967	159.93808936030607	28.072094889000354	32549.058048527593	247.98688592703368	11.343248834676492	4.343791567523502	0.47073315981043096	0.6201383774507606	1.4632329670825672	3.950794512095251	0.809508029013254	0.7898699154303165	0.9997560694369804	0.9947469976156357	-0.23373908611761415	0.7170386603843298	0.19576067363477398	5.130395744145792	0.36717753443681755	2.833198917679536	0.597702547844018	2.2421388108358835	3.9217601005499985	5.298012145906486	261.2691264243082	0.07088147759747916	81.85341670570023	1605.3282691264244	6.506675623533665	31.12561041779707	357.27292457948994	12312.2080846446
ID_136.nii.gz	2.4381273449237595	47.81182952034412	4858940472.525832	2.589448873582066	30.742804567761336	2.052806712116377	53.24164555784369	33.35342505932663	15.691703857111317	43.71246248850544	0.7140262150082376	52.52761934283545	12.782834921078065	1033.5055682593961	-0.8972331612761831	131191392758.19746	0.2296391492147666	314.4585413354794	66.40490950153603	3829.662160206572	-256.0905835782753	36.868974974518885	6.283884077323446	0.7041914290282983	1.4016658400530146	2.218159709935505	4.257972522919302	0.6536683613684656	0.622492928595964	0.9602818398098232	0.9067932214281689	-0.18037640550421663	0.7557304033510686	0.33148876330180455	7.664341940384308	0.1096397787027861	4.520471065942546	0.26335111351511714	3.454860126015123	10.788214762960584	6.336795313377476	199.0246207957793	0.043751290568428074	47.94718258250541	1044.628489777973	12.518406036784384	64.23565618817322	174.92921521213452	14595.484721916904
ID_137.nii.gz	18.880324077083504	32.74737533646371	6554939931.499815	1.8223966011034585	3.273624462631876	7.972987507477944	38.46687151375695	27.78578273146846	4.5955798505267	29.960000739804897	0.7326960198050361	37.734175493951916	1.7119088959564253	1027.811482438626	-2.3906966756788193	176983378150.495	0.37146630599299646	52.828247748297926	39.70778134965026	269.79638196197004	-30.295192050260482	5.264376640285788	1.458979913769326	0.5584729537004299	0.6747152275238499	1.5225236914661209	0.9997487134289269	0.7424408403505951	0.7295656142498933	0.9807875189281863	0.932240971078172	-0.11970991907798935	0.5644661426056042	0.38939592015965546	6.2253606559369485	0.19567996332493215	3.1579639505167587	0.33959717912924703	2.442517236399094	1.6808391385137786	5.889127944350728	254.55809830781627	0.0410246733775691	44.38690624713895	2304.948428686543	2.2238910810535293	39.030942788074135	221.3819500402901	9941.148589846898
ID_138.nii.gz	2.8917366322551636	29.82115522215766	1259141662.7322168	2.5742264925929303	22.320369482403144	1.3709631676228595	38.156675245803456	17.526210287499435	10.120250636960241	19.25389586425343	0.9459748471024774	37.21070039870098	9.020049552517873	1017.5845621188828	-0.15076798425803886	33996824893.769855	0.19624442737188363	118.75244063773627	20.230797055672706	389.8316964901884	-16.292810470014626	15.832601709098242	2.8758559650600777	0.6922649158098838	1.0686128679619182	2.016149538716437	1.7082111187191695	0.659276439493733	0.6241676956711776	0.9626387775816366	0.8982201720919828	-0.19082496334016405	0.7782337585601921	0.34899322222673024	4.121833437114396	0.08100934590177133	4.595488456211804	0.22696907916627512	3.442364359624108	4.67711441853958	6.4721554062323845	57.5921052631579	0.04736192867036011	43.45575441481994	238.63322368421052	4.737956630886426	20.554276315789473	149.66776315789474	3713.876644736842
ID_139.nii.gz	6.228571910041801	68.48747192943313	1572021668.7827306	3.978243783436372	46.61600857874786	1.6989066058991917	106.09437284768254	38.43542837565693	21.977669727976277	40.70293173692161	1.1577953842633626	104.93657746341917	18.4844162959122	1038.7223782060769	0.05658985252813896	42444585057.13373	0.07035592263038962	596.040080354127	93.65933746390107	10089.974946519931	-126.29808543799719	74.30505526935738	15.916388125203811	0.6460520361890397	2.788925973465785	3.0402019704763337	7.811319373802236	0.43744099796902086	0.36616460688160896	0.9711482551311353	0.8978427254205297	-0.1650579361364316	0.8287939694169957	0.310321009046936	8.889841611557198	0.01025013353088172	7.322995175274591	0.03974479704321483	4.87199805307825	22.55536084864031	6.848611679962922	194.6060398078243	0.1335662593053015	8.749296817625748	102.50857927247769	23.91204367338422	90.94509265614276	33.612216884008234	3573.203157172272
ID_14.nii.gz	7.828775832549965	44.149856504408945	4671943915.082949	2.8008506685486205	16.501663352737218	2.8664576180043273	59.59991604472594	32.70015310212319	11.183897010592906	39.01841487542304	0.53049284071061	59.06942320401533	7.946827500171819	1032.7893598847172	-1.1063046364844478	126142485707.23961	0.2053097308229603	184.25567393552512	56.515932702572734	1854.123858241312	-139.13290498862946	23.374602838982085	4.823486643341692	0.6575099934332912	1.3584179661528848	2.2535191914716184	2.9209315343854265	0.6202951543761069	0.5810892833681371	0.9715278044098139	0.9110387423975707	-0.15217584073609844	0.7271966069514766	0.35724117885539364	7.202598877808166	0.08290004868251424	5.043741229935792	0.24294183257188723	3.6187309512457526	7.049522370580944	6.5467347568387115	242.00867579908675	0.05525312232855862	43.24194637309481	899.2566210045662	7.429914878755655	57.10022831050228	140.6200913242009	9716.6700913242
ID_140.nii.gz	50.24023911223683	63.52542099201394	8551962737.90774	2.366369572106653	6.395587823779422	20.2737006102583	96.9081023564682	56.30985325564751	4.94290957766216	56.759366798282905	0.5502695279161042	96.3578328285521	2.7370300969308374	1056.3434698737697	-2.8396742285500016	230902993923.50897	0.25753853250944686	71.02025998796309	140.74844565521153	1571.6526496910772	-74.92695067831676	8.049701939312895	3.012871534268807	0.4551483414259802	1.1014901566314346	1.9346772166626853	1.7519784605396953	0.6189571623928655	0.585819036555	0.993050113795049	0.9510718510361212	-0.0786171029052804	0.49089375043153244	0.45929911273122526	11.810549566061267	0.07850572673910053	4.498082946511028	0.16972257245666425	3.037146311667785	2.765643368395426	6.100407337828164	500.75678496868477	0.06533882893641503	19.7216661908726	1973.775313152401	2.908218507154345	141.38804801670148	97.78940501043841	13607.694415448852
ID_141.nii.gz	22.633164950470977	47.725001543682886	3499461850.4372644	2.613429838125558	8.990724896726896	4.541240759061831	56.521179678010405	39.06147872798011	7.5205882554129175	42.63527875237492	3.327659911979809	53.1935197660306	4.493381103975949	1039.109023450202	-1.4795337346392348	94485469961.80614	0.2290356481447544	98.80603925566876	74.57721570392818	713.9928233803487	-64.50504803505855	11.851763413480986	2.0650539968560477	0.7000484462242264	0.94065995665514	1.8212638300499668	1.1573773703830463	0.6554350557320421	0.6283596389201662	0.9867411434482781	0.9331260816374578	-0.17917491895303705	0.7523742570273393	0.4436056730146888	8.492809738945708	0.08935990578352579	4.572403784662369	0.20710430447409844	3.3050636533267186	3.479204352584259	6.441025518555588	181.968836778772	0.05614589224892687	28.73481687736414	742.304535637149	4.031283650611606	73.22739895094107	126.65381055229868	10505.900647948165
ID_142.nii.gz	4.290064292559939	44.88208166582076	816724322.4411031	3.3272463706678224	28.89442493699096	1.608153963666295	55.90846526021601	25.13174552691546	13.471177377359615	24.530725875932895	1.196457945466269	54.71200731474974	11.274694284850915	1025.243997352315	0.023351100789156077	22051556705.909782	0.10466451006991548	230.15841989324053	41.21995516572079	1438.3067912055049	-20.47436178045771	27.921883823555678	7.333496202933623	0.5831041959359282	1.9666504843605048	2.610509688423026	3.358858377090203	0.4889022556529261	0.42472869362909305	0.956720397330461	0.8728963947791961	-0.1285407179504219	0.7384835371256823	0.37081079160136005	6.005378448520731	0.01884043762429997	6.209014330120372	0.06111517938596242	4.2091448900582815	8.813845006622326	6.462649232780471	76.54182754182754	0.0985094305557626	11.94492230785667	81.32432432432432	9.3279998144863	39.826254826254825	41.792792792792795	2451.5559845559847
ID_143.nii.gz	37.022035169366944	64.34851298057218	10120132667.489676	2.3667222764366094	5.1572112476955	8.367588491751716	80.27305764820412	55.208128259389404	9.403458637242997	59.8720273297016	0.4685958985848815	79.80446174961924	2.9363635092035376	1055.3167683785573	-2.5212854810388827	273243582022.22125	0.2950344679905988	229.28767627720765	143.31756153148203	5712.748382241393	-309.7071131457133	22.957507741498002	5.671005353078196	0.5982874374809992	1.1744446499483712	1.9602449040577041	4.253631500264512	0.6768674626425693	0.6561956862615302	0.9840511976298824	0.944620285343896	-0.12713347826488078	0.6291140289748571	0.4059121192522561	11.789533906181786	0.13183118782908576	4.148180275999904	0.2651735905046975	3.053862663838893	7.15712827364405	6.255711713343928	439.0376361835589	0.048314915393810824	38.437592905788044	2680.978210630571	9.127465133546547	142.08077473313526	166.61527456806428	26416.07197094751
ID_144.nii.gz	13.815495945140539	21.00921577454893	1055637231.3677243	1.5880276041021115	2.5962762010953497	14.50592415687342	64.40696109295008	17.80596167727076	3.082798959255694	19.291090030474898	0.7157904913806028	63.69117060156948	1.2299872532907623	1017.8183056926546	-1.3841702600432857	28502205246.928555	0.41589870960099606	25.127777272058896	17.4759499186883	70.47966054881272	-7.143618271063091	2.813176970788812	0.8595874325922931	0.5297024802395489	0.5242116776012166	1.2714123938403126	0.5792905020555823	0.7704523271847499	0.7632539218957812	0.995338671321204	0.9638780712740742	-0.16459428963093983	0.6146169073513799	0.3949980787621256	4.121556918600257	0.21466889768038658	2.7875301055804917	0.3694627438775728	2.243656952065102	0.9181911008452762	5.711333579146144	50.32286555446516	0.04938455893470575	31.672745798426558	423.8007850834151	1.053718311839524	17.43277723258096	194.55446516192345	3441.087340529931
ID_145.nii.gz	1.0638493356502876	40.392661456114396	3578560550.1443377	2.3832200537751786	25.573413872307036	2.9990469234977364	104.24763927867068	13.348139767355663	14.009917622329167	3.556596937344538	0.47946826252032293	103.76817101615035	10.862673299165516	1013.4798344801516	1.1240293411191837	96621134853.89711	0.34060609695494976	266.9225279552257	19.01316818915255	3976.022465787329	253.80330951020642	37.63042331186064	3.6522838872145154	0.8229917373719158	0.9499915944181052	1.8944755626703726	2.7268176327195803	0.7416836153808721	0.7140335786281704	0.992376258944548	0.9613662205686786	-0.3044072770504588	0.8733654530723307	0.23304351858588535	3.242974016684134	0.24329614367629565	4.090065915446941	0.4853873108180658	3.106408089229525	10.320676799768792	6.229916065720208	153.89092996555684	0.04417076061009094	67.6353683758194	1186.6716417910447	10.379512427485464	20.923363949483353	239.30252583237657	1326.0875430539609
ID_146.nii.gz	28.235474469546734	50.49386067877577	3440032729.2581115	2.568147024088012	6.825561026630162	6.250399513868918	74.39337053058492	42.497500459661424	6.944529577824543	45.52283216166153	1.1674767085347402	73.22589382205018	3.680772858078019	1042.5440886124793	-1.7518239199864083	92880883689.96901	0.24743469374003282	97.1382361833826	87.07689956180548	738.1821415031008	-58.89619636335544	9.754035565059674	3.272738417141059	0.49315265144263404	1.0705707913791358	2.000144385094472	2.098819454356366	0.6624594030797548	0.6333103997011199	0.9868399524502862	0.9399587875717226	-0.12160736992899529	0.6275094015667813	0.3862132161063281	9.244172647266527	0.11223822341891315	4.472111600417088	0.28040112871972894	3.176567263781089	3.256693495550184	6.347830921937998	162.97598736176934	0.05149320295790501	43.649939579075046	783.1308056872037	4.012580729693103	85.14913112164297	154.56777251184835	15006.098262243286
ID_147.nii.gz	32.3882089442957	52.154100966736905	438095166.139276	2.517982841758115	7.436473181631037	6.055511860067445	62.64205195305487	43.89076027409391	6.283854701941036	45.87585855658827	5.865791655534016	56.77626029752085	3.3668430149205	1043.929581195835	-1.5972217682272771	11828569485.760452	0.25123140516323855	81.05111008557833	73.15501129855544	274.8988448590832	-24.96324625777623	6.796328085394487	3.5487082196593893	0.3108965447695387	1.2160068252157414	2.0635348561799884	2.0321333958943395	0.6114652657244701	0.574459382625798	0.97846817368235	0.9171629688941508	-0.11589504979959046	0.6142643938297647	0.4233375451452815	8.505368669064554	0.09024470794732674	4.462310417823572	0.23304876684845796	3.1105363078934025	2.5862590762634685	5.533844638049253	34.38805970149254	0.08554243706838939	21.703992475433775	100.9950248756219	3.1815549120071287	71.55223880597015	79.72139303482587	6386.587064676617
ID_148.nii.gz	28.817652817117956	44.42322362300206	4759046847.851856	2.3792310226522857	6.322912281307033	7.1220695684208275	61.051573480119444	37.61759225643877	5.142056904794716	38.91113576793562	2.2150060462454024	58.836567433874045	2.7857171972443977	1037.6451376268726	-1.66201283286258	128494264892.00012	0.261910177924285	57.16388064227558	67.8587764350233	191.94700216052416	-17.888642722211504	4.854644218155929	2.2824615589547164	0.3545373492961104	1.0063785762195263	1.8664025998945086	1.241606678252153	0.6361482294519651	0.606707959527503	0.9874602501764786	0.9335010565352175	-0.07625253822897833	0.48480325462781865	0.45985102509168385	8.198473453154453	0.09729819517612084	4.260623403402021	0.16874914948392367	2.894351217565272	1.784276444277661	6.0758439795570975	266.7190045248869	0.0603436661821011	24.728580700640855	1157.6429864253394	2.3524421592514484	66.61696832579186	109.29366515837104	7749.697058823529
ID_149.nii.gz	60.91205524542045	71.03490770880443	1751650179.1444607	1.9997976039865508	4.619173312925504	22.85685469052947	82.07177154359998	64.7350298073753	4.764599764795269	66.24032762826344	1.6778252625847947	80.39394628101519	2.070612091015046	1064.7789260022714	-4.147198249007372	47294554836.90044	0.3513926330893057	93.47755963838702	186.2731563785858	2147.583893203398	-113.9935842823559	8.725229117620575	2.519281238836106	0.5382785118219345	0.8271358937562081	1.631150337286153	1.812765127403882	0.7037712017084167	0.6883114663033224	0.9924639468182779	0.9579236140937918	-0.1271062128176737	0.5906040456102839	0.43898510088348996	13.591210269095937	0.159493828449294	3.5295322200322614	0.32646294823871713	2.599115364294506	2.8111275891141707	5.803858784794503	78.73333333333333	0.05096008629989213	32.894406216943686	542.9016181229773	3.8199750735748474	185.642071197411	152.757928802589	29552.084789644014
ID_15.nii.gz	5.892361504988187	60.2252354994196	396944014.4347286	3.666360834199255	40.89174688827808	1.6455848480913196	72.01910152006444	32.78131708725094	17.81153138223271	30.835081218428286	2.7309352323631777	69.28816628770126	14.903308439923796	1032.982963191501	0.08504992360524473	10717488389.737673	0.08626719852006011	416.5533194173676	68.36859634629076	4438.798864497707	-22.33215351064734	48.567867799012745	14.041235392990906	0.5474520247804354	2.725791636695677	2.933802632286998	6.158302166223133	0.43991888648611166	0.36774264766947085	0.9480222329975785	0.8623815949261883	-0.19778100178227845	0.8412643527216018	0.2939104223536391	7.726394503873552	0.015161393673601559	6.563172450684759	0.04424552669657816	4.547690763085057	15.652275798000913	6.076274544343429	58.18279569892473	0.15640536478205572	7.082379465834201	32.09139784946237	16.779071279916757	66.5725806451613	29.263440860215052	2648.1424731182797
ID_150.nii.gz	2.0592894988827073	37.11805601249486	1638330448.2892275	2.2513662458445536	11.142127821234102	2.9524740733212447	40.49705305607753	27.68944269504203	10.381026254615685	34.02099605220393	0.5087499903377359	39.9883030657398	7.2112625674268775	1027.7674339638888	-1.2689706016300517	44234922103.80914	0.2707951152331579	160.3076898706491	44.83940320094341	989.7487527323599	-90.56355833336866	15.123855749926522	4.682952305171937	0.5201617561229985	1.2120403900595098	2.0543762504509546	3.1847797428003677	0.6775907794409938	0.6485825590168021	0.9563205026676117	0.9030163856163238	-0.11943899426840233	0.60554327477947	0.32155136346796304	6.497778533984379	0.13583093666553828	3.8925702309894366	0.2819843626143491	3.0017938346985122	4.951702013774616	6.023330847961578	68.42617666021921	0.0441174575501091	45.83329238722465	420.003223726628	6.2731924371498025	43.348807221147645	173.09671179883946	9777.96905222437
ID_151.nii.gz	32.075383647969296	49.076883591145425	395090097.21513355	1.9915790021293958	4.29366729674615	8.280083934379793	52.398397293959334	43.230436483594254	5.819585039263028	46.47531965841069	4.620976268846667	47.777421025112666	2.663818509998676	1043.265293042491	-2.3237425889834062	10667432624.808605	0.40136147348769435	72.72806128397315	88.29659523694252	311.6960441502888	-31.635414375419547	5.539675407399904	3.091197954042231	0.2796177207266334	0.9311600202580959	1.8776799045262604	2.2142864499394923	0.7251047169967989	0.6987078202657995	0.9786519568287166	0.9336160369459603	-0.11243196837677319	0.5552923807696408	0.28330600852566096	9.363827924518647	0.27855513036468604	3.214992081664903	0.5086362352673875	2.3932871559458513	2.1577183403605336	5.440107097142886	19.016528925619834	0.05238713202650092	69.75863822295076	145.69421487603304	2.918516494774947	86.16528925619835	201.28099173553719	20015.00826446281
ID_152.nii.gz	7.650373332727809	40.490720200886685	2617116739.462815	2.4211023770915157	13.45131139886167	3.0805939332093693	76.70007202161354	30.946747971931497	10.150259885375853	37.02991085664207	0.9976495042609091	75.70242251735263	6.9421125902163325	1031.0210289266058	-1.2119057194921226	70662151965.496	0.2980418527334411	153.16493497556903	52.01834092976184	1024.713031861654	-91.77713634624897	15.258317492733735	4.486537643743644	0.5410943743525349	1.183158663448227	2.1042560126624608	3.069072324026654	0.6830075307631129	0.6514773614411934	0.9842092771857298	0.9394923159078418	-0.12367944625167243	0.6380793069521757	0.29707005462375424	7.022901380508461	0.18455771135638274	4.162785013005394	0.40979227966294823	3.069042026131958	4.936213784119345	6.1555017838933015	111.64662875710805	0.04534794019378881	71.94281626622302	733.7790414297319	6.167929622050456	50.70268074735987	215.51421608448416	13628.492282696994
ID_153.nii.gz	11.70057549822252	41.024542759909075	1987658950.1360826	2.2424594385780425	5.564131951880583	4.6747171678576445	51.149239685099495	33.12891254505769	8.462540235642924	37.767693405697536	0.3626011282310933	50.786638556868404	4.376682348111312	1033.1921456051186	-1.7265443616230935	53666791653.67423	0.3251173045395443	130.65980357528775	55.834235682413734	1073.3481852258758	-93.8113037696456	13.302726646526914	4.120354998484205	0.5239120577537262	1.1451536773800592	2.0561609253197703	2.789578996609995	0.6727581951139061	0.6443875536403862	0.9721782813079678	0.9196823636376391	-0.10906340172053924	0.5954885750972221	0.35244086833656724	7.316891443157478	0.16665609145150814	4.014967601858295	0.3655644576281511	2.9475436602006004	4.355770411252779	5.9403123359087715	84.1546723952739	0.04519584983634474	48.6227033749788	605.3684210526316	5.223693728721066	55.7389903329753	168.13856068743286	10692.50268528464
ID_154.nii.gz	28.93526222736349	50.12208452579109	10621955313.236448	1.9656011387318453	3.616293585488819	8.233017699105188	65.96749237931203	43.65370827052693	6.697769634631521	47.19892023090984	1.108484990171257	64.85900738914077	2.4213452736913204	1043.70474229642	-2.4304235375690713	286792793457.3841	0.43759191605570014	106.5263052145923	91.26322794486033	1384.333167298286	-104.25438699397455	11.037595469177251	2.220155579824737	0.6574215414312661	0.6940763170486691	1.5838933746593287	1.7261082074341287	0.7813020363235983	0.7651516746803496	0.9900140914003056	0.9589799939283352	-0.17470431922881627	0.6578061147017275	0.2701033883760518	9.4369812500174	0.31167610736965	3.2250855277587736	0.5444196202875959	2.4825000908668313	3.314437762250497	5.772480281993755	451.4744128807302	0.04630031923707622	72.46069482698412	4266.958773459132	4.342592558606334	89.59091375243565	320.7905855809661	31935.604450825558
ID_155.nii.gz	33.243944467699606	64.22006020359824	423943387.750386	2.946383649495352	10.262068402954853	6.701281017184038	73.03651877221183	51.986964367724156	9.938453899982447	55.317463121271544	0.9063117821939395	72.1302069900179	4.715913793907955	1052.0940051596692	-1.9977379949085248	11446471469.260422	0.17552100021133143	225.222493294517	128.16988338656	2818.105906831902	-163.6074196399623	18.635828354717173	7.344680255299574	0.43005738978051034	1.6463041326146688	2.327467687913477	4.611706015751848	0.5546240947123832	0.5139484449273165	0.9736376509879905	0.9129995264876845	-0.15135421743943	0.7500650005351025	0.46178600027633004	11.195514700619707	0.047490705645661886	5.132173622361782	0.09266854008803665	3.6332352267490973	6.495127152504187	6.003466553386467	32.33681462140992	0.08443032538227134	13.429814096489853	67.22454308093995	8.875525772211958	128.04438642297652	50.15404699738903	7067.694516971279
ID_156.nii.gz	1.5438021555981445	30.360753767196183	620815026.867189	2.357179055422746	22.469192933900285	1.653802033874409	36.25817711750168	19.685111917054712	10.511876804308962	26.82417940341619	0.5698736724286558	35.688303445073025	9.072244589841963	1019.7505416922924	-0.6010174734320487	16762005725.414104	0.2529481578748012	133.4398164272584	25.32761982769103	393.5802065533763	-39.19594127996757	12.265261980393326	4.931489409094965	0.4195808220111177	1.400366896876083	2.2487257474278475	2.9149640467469307	0.6318375878810835	0.587646586763408	0.9404983321743321	0.8758322930294488	-0.0983135476246867	0.5708048803430972	0.2805581750758802	4.845969382200892	0.1228804666877231	4.234667256738869	0.3128786722031428	3.160324953162516	4.299187847372074	5.850045217216826	30.976549413735345	0.05188701744344278	47.49428886475931	151.01005025125627	5.038161213661833	24.608040201005025	139.51926298157454	4551.502512562814
ID_157.nii.gz	18.070312528625788	19.816321731499038	2263378121.5677347	0.6631073381067428	0.7797688706969836	24.31871151122198	26.2227837849103	18.70850952107842	0.9380227444247582	19.020405184275862	3.951488136969182	22.271295647941116	0.34937893118920804	1018.7103627150566	-4.081860096489737	61111209282.328835	0.7980331574363312	3.7757323847875606	16.237022541382085	1.8663269094440518	-0.2915771582464305	0.32477056554464556	0.19505981304627024	0.24182279494089015	0.16063777408253738	0.6695259946315562	0.16907692754246448	0.9249845578129627	0.9231115308271391	0.9949017702975304	0.9776453824898851	-0.08846541545096402	0.28970709167046765	0.13453033419666569	4.025487004864451	0.7080672079650546	1.092103218106358	0.8380296989751577	0.903424008004738	0.12995759464772894	4.402857396332778	182.21687299403942	0.0835473970628333	55.26305189602756	1740.5103163686383	0.16959313280612584	16.228335625859696	450.5635029802843	7217.264557542412
ID_158.nii.gz	27.403403521298163	33.16279207762207	3103815074.8268337	1.375304002243439	2.6604981000929264	17.546137964685816	37.281103901846144	29.748728159902033	2.7230220778918084	30.806487329247485	0.5633091849224255	36.71779471692372	1.1378175126267218	1029.761279819447	-3.5871327672208735	83803007020.32451	0.5065190096003083	25.850268449705673	42.72565614830275	147.76495918994596	-16.988060965944534	3.0270916336976055	1.42423919906442	0.36075317106648686	0.612437938718283	1.4373884752463593	1.0455043448831833	0.7691663005816145	0.7588942209452311	0.9819874995851864	0.9391163706956746	-0.060541813326704746	0.375579059859577	0.3567468086985729	6.505759211538511	0.29165631853039653	2.605616937673474	0.48375821276592895	2.00592637865686	1.112832708190506	5.397942267247641	122.77451315339938	0.041945511839220836	42.960610010424496	1482.5811411001025	1.1347702416937648	43.25828493337889	217.404509736932	10328.40963443799
ID_159.nii.gz	26.681037103074402	45.8873219217932	1726660025.1075718	2.4750591683244982	5.8624232504066	61.993826269021646	227.08511086400728	40.03262469552478	6.60810541052073	41.66615967806407	2.4572300564455176	224.62788080756175	2.845586178052253	1040.1284457466593	5.095083085760474	46619820677.90444	0.2880273993253811	199.32322029852537	77.42264302957788	18651.529994659686	355.332228973914	17.385676746771775	5.878060133957674	0.4838995208165378	1.1010160196689165	1.9376049070632542	4.64526218591073	0.6719180697681963	0.6480828794933229	0.9975989808496606	0.9782132521085407	-0.15833341173742532	0.6943389441703599	0.41000881910101594	8.633930196119392	0.13571655993947063	4.143108980208174	0.31586542183576394	3.0694623337582336	5.8159342201823625	6.138989853722546	81.12406015037594	0.050829611623042566	41.39594600536429	459.69172932330827	8.028156230174433	80.17167919799499	150.7268170426065	12045.304511278195
ID_16.nii.gz	17.13891294698475	58.374970958591014	1335103794.9262505	3.101313769297201	13.724851605130517	3.959480237189994	69.0308612882924	45.14122990563706	11.736476979692034	50.94049704298443	0.8643890113335768	68.16647227695883	7.051308165702091	1045.2541781756524	-1.3952604604134757	36047802463.00876	0.16227187862456172	236.10654499060763	102.71013936118428	2513.7313019485778	-165.7734295963957	21.888865298419667	8.170677642092803	0.4475407868917913	1.8764278923640427	2.5660361714986593	4.609098393572376	0.5191981117478716	0.46737943777906216	0.9658256343657678	0.8952942495297194	-0.07742311089626744	0.5862901163579932	0.416583379179263	9.963485880911016	0.04361999436085731	5.6089830414787745	0.11676078719204337	3.73325694828923	7.514885735128119	6.160827965975468	101.73322422258593	0.08325141098411287	15.323847305669922	198.2962356792144	9.539125846121703	100.240589198036	52.63175122749591	6405.067103109656
ID_160.nii.gz	9.58911152172392	46.53911714376477	781137109.5485842	2.94661556075048	14.799245287988462	3.1341900988958815	54.780672729893205	34.346101665062	10.731266697775553	39.53747401388076	1.246962624671269	53.533710105221935	7.308796772185098	1034.4326150107895	-1.1465079437538064	21090701957.811775	0.1677763182585851	178.97696834983634	64.25613561111349	1345.7653067122117	-102.9328190650836	17.238763255998453	5.615022891574402	0.505539298122592	1.5741205840905885	2.380036599398157	3.0897946464490245	0.5604541830908575	0.5142278722279975	0.9617321828611942	0.8896008367663034	-0.10799013864360772	0.6513931136906917	0.4078373832889786	7.831899348886083	0.055322297882984636	5.204833056993443	0.15612442464190643	3.5935881705082977	5.713446536893212	6.231266596078852	51.487671232876714	0.07053105648339275	23.17908800900732	122.47671232876712	7.277254644398573	61.61232876712329	70.9972602739726	5575.234246575343
ID_161.nii.gz	7.012103168946433	178.00866092966703	635330126.4801533	4.985306938391298	143.03917349000517	1.382594431958524	203.02967107315047	91.70676623910992	62.817522726519364	97.32308193577649	1.4730470995393197	201.55662397361115	55.82268257152468	1093.8366335709864	0.02445931466216627	17153913414.96414	0.038086827610910735	4654.91748965364	546.2282946764673	584473.2690057025	-2927.007759997769	599.2044087171289	125.75334746252996	0.6518823728930399	7.534734704483181	4.207296190065488	65.40650426513687	0.3136175162438145	0.2432674543501143	0.942173852887605	0.8658886718015051	-0.3544822220096978	0.9815728979875	0.18666077563865235	20.68139093361717	0.00542170212891603	8.237123002262408	0.026111083006036682	5.9402276227923245	181.23943904491472	6.681597536869562	126.84557438794727	0.2388805544029139	5.633126567149358	20.2241054613936	186.36927092753962	541.0282485875706	19.46704331450094	6267.540489642184
ID_162.nii.gz	46.19111996034892	55.057509396210655	1081080150.0486956	1.8952615482397988	4.686565157465658	25.488382973586795	63.733086698029	49.74640141589701	3.7645340918444132	50.676405975585645	0.9062020787623442	62.82688461926666	1.9233259692961622	1049.7706899979112	-4.159829884428031	29189164051.31478	0.34600217589864923	50.99429306480389	111.43028070599371	449.096480977214	-32.071959635646415	4.2752587723447535	2.327465058189877	0.2966300856508112	0.8564286093632708	1.6502145492511426	1.5871486511195927	0.6815881761967524	0.6646961494321636	0.9886460475120239	0.9441593211501546	-0.06823321722572878	0.4582590182054526	0.4751562772456749	10.532953531676714	0.13533879355699652	3.524410411176961	0.23781984299185585	2.5155867530813016	1.6506809576336576	5.625735699043051	54.26401630988787	0.05531500133525777	24.536351743264742	339.42813455657495	2.1245894212255068	111.21100917431193	120.4006116207951	13649.610601427115
ID_163.nii.gz	41.54979666124191	50.00025365982231	785603993.2415009	1.9374932564111227	4.00971440154099	17.238789832271	62.40452229652424	44.53643510944426	4.064056457270354	45.80107605469824	0.5271849581975201	61.87733733832672	1.7359750067642603	1044.5652958431378	-3.4392010246250297	21211307817.520523	0.35725694444444445	60.293008716055844	90.16464313938383	440.9032553985548	-35.06531827482621	5.090604777570681	3.5407882945577764	0.17441892038712759	1.013294765282469	1.8538456095922484	2.5056423219468424	0.6750304524633679	0.6543908888782463	0.9829725614387695	0.9368261832469228	-0.07041603614697087	0.4749302800071321	0.43358164607333005	9.475047153135757	0.1465790250094855	3.600949341710402	0.26863507117058855	2.574618677051201	2.1578482680321143	5.688790885874748	36.916666666666664	0.05127314814814815	31.023695987654317	257.225	2.5405478395061727	90.95277777777778	124.84444444444445	11711.447222222223
ID_164.nii.gz	74.43692622155166	85.78434518819472	1528543402.5825775	2.1698776898590006	6.090752953396915	28.923302061151826	101.39841153382305	78.91722395462317	5.031178213316264	79.90946735986772	3.041911119171684	98.35650041465136	2.5415974330281883	1078.9629313828307	-4.478961190040242	41270671869.72959	0.2947611006926459	98.63115228059294	268.3611345525862	3353.7281164998635	-152.44878953389764	10.268405503003471	3.7637797706528024	0.4624805175245194	1.058336080972151	1.8285398826702879	2.61755165236925	0.6418888432838502	0.6171360907253077	0.9926861590945807	0.9560239135194585	-0.10200616424787305	0.5621094150203169	0.4793331593438921	16.33199521086108	0.10306414408329255	3.9962158561858416	0.17087454968125793	2.800643176623919	3.5080463184140687	5.703263868883121	92.66793602437167	0.07057725515946052	17.87989691229946	387.021325209444	4.0197509351966305	268.7943640517898	88.15613099771515	24072.480578827115
ID_165.nii.gz	63.20186568443103	78.9762026733601	165229358.43562633	2.292978015970811	5.790563438209489	8.731423385677374	84.99335050318687	71.15892458135647	4.6374550825884375	71.52456478385344	34.14505581909896	50.84829468408792	2.6694742116819197	1071.1797702754682	-1.2006668645170688	4461192677.76191	0.25231481481481477	44.6585371167686	77.85622256194209	84.91007825553794	-4.559755867815076	3.8234756275274204	2.293995738413507	0.24521409455574011	1.051279851288818	1.8200178849239665	1.1387781817977853	0.6165757638672014	0.5824841383400152	0.9827910064129003	0.9193985338469695	-0.12837485578794017	0.626219673296302	0.4653823331203266	8.801727725859633	0.08900115465444321	4.085164437741823	0.19455523093488528	2.8009711708767706	1.529367841485232	5.078052498835449	13.597222222222221	0.09442515432098765	13.592399691358025	36.333333333333336	1.8672839506172838	77.94444444444444	60.09722222222222	4915.041666666667
ID_166.nii.gz	37.725729521459364	43.88391009567988	1188383092.211961	1.4803916497781466	2.8357723307016016	20.448551675442733	56.98116076608884	40.32832600026451	2.9874791565626717	41.34626030900425	2.1524435792514067	54.82871718683744	1.2101740851343255	1040.3442281887508	-3.762356376734462	32086343489.722946	0.5233376797024563	33.08724713491405	75.31072580356671	153.22098636675835	-15.881122743780638	2.8206525811109775	1.803206697631333	0.2154897951871213	0.6346397829175099	1.4964613446938568	1.3977302046279856	0.7808738798872372	0.7684502562081482	0.9892936744639488	0.9563542404584833	-0.06791190274575155	0.4035600627363234	0.30978980566004616	8.6634932212497	0.3343221554336938	2.664400428166928	0.5516943571067965	2.023436909344865	1.1559648196855776	5.406108730552575	43.712204007285976	0.03981075046200908	56.09824784921085	574.624772313297	1.4064361100328133	75.30692167577413	241.8816029143898	19419.56557377049
ID_167.nii.gz	35.39066750863415	41.732802142716416	162805029.61320582	1.409317750933504	2.9307198946109168	8.269112246336704	51.1195272903124	38.34847444854172	2.236300204994721	38.34999795603741	23.686767562586155	27.432759727726243	1.3075681092715268	1038.3539878389092	-0.853011100395381	4395735799.556557	0.4885312047717204	11.449671351858225	18.106745915665524	8.811685787758973	-0.4919063998546991	1.1852305091445665	0.5695273462789192	0.34773672512132314	0.4373877414170576	1.1768405133096043	0.3734552206973828	0.8008288017196705	0.7945200897776574	0.9890210906506679	0.9470784514443233	-0.13563758706368276	0.5256034433422069	0.345382318179162	4.236952628828826	0.2873172789353926	2.3975945880219545	0.47658059337799635	1.927103071416814	0.43868946385587143	4.976533843602809	9.688741721854305	0.06416385246261129	23.32309986404105	73.76821192052981	0.5442743739309679	17.841059602649008	119.0	2098.0794701986756
ID_168.nii.gz	28.21597960706237	34.75243738195513	484824614.64322114	1.3374217728390683	2.8048881794029192	14.491216834625098	38.89125696545435	31.10918149083887	2.832053632166692	32.10684152786828	3.382699184507849	35.508557780946504	1.1862290049752546	1031.1216583010903	-3.170150736782571	13090264595.36697	0.5832082948599568	25.73006288249173	47.17274926398251	63.03878705926449	-8.664816026645429	1.9961776068761496	1.0740403036810802	0.2978004635565669	0.5009588104816811	1.336446975389235	0.8198234977703266	0.8106128221249391	0.7993263587855312	0.985708975691242	0.9496927303545857	-0.09683869802524302	0.44603574218899095	0.27249048880296595	6.851429844452195	0.4123531034720101	2.3064856167654373	0.6285605778110988	1.7966543676750129	0.7675544776393076	5.0733156453671615	19.62719298245614	0.043042089873807324	54.243286395814096	265.9429824561403	1.0580947983995075	46.67982456140351	235.19298245614036	11530.092105263158
ID_169.nii.gz	4.2085995847200905	7.9824787910702915	796019835.9553435	0.6952018890574927	2.0677635106439753	3.4782130951187407	9.055144428300947	6.352596260675154	1.2346087422471879	6.769111536280503	1.4800666656977228	7.575077762603224	0.8900499068972472	1006.3537563376206	-0.9775466495867817	21492535570.794273	0.6959093292931646	2.334894237510876	3.42300131536783	0.5897886505644436	-0.3563487526043999	0.35647302996272856	0.18500980330053832	0.3141652035988218	0.18500980330053832	0.685249850714383	0.14973344587385007	0.9074950983497309	0.9074950983497309	0.9629980393398923	0.9383300655664872	-0.10413973243625543	0.32616342924223035	0.18500980330053832	1.8385020723393666	0.5795251374945164	1.2081202520883738	0.7459971706890974	1.0231104487878357	0.13537070831581668	4.845398758566891	38.80152671755725	0.04936581007322806	48.69000770480871	546.9847328244275	0.15204533535341763	3.4389312977099236	331.58015267175574	1277.4389312977098
ID_17.nii.gz	15.794752084742305	29.694668400398	7053164555.61902	1.4358801666000376	2.4396868654162454	521.8443799904862	426.11208586407787	26.032598624261823	4.41518584025597	27.70684826128923	0.7347414568478209	425.37734440723005	1.3911191688600093	1026.093695635332	15.88555798524398	190435443001.71356	0.5881781688412634	125.3787829180121	35.05577437877281	40115.658890440376	418.16839472032103	10.37705746801803	3.6933032692644994	0.4711485380333862	0.53144087380764	1.3036583208664685	3.4054071851313825	0.8409670171766316	0.8278585200783138	0.9996046343436358	0.9941862551262938	-0.1656912969539396	0.5660153604632953	0.1873994957840831	5.77793301119833	0.48544162990110507	2.283388426081857	0.690813189153354	1.8455617062482987	3.5175901843206323	5.092185205021012	406.99193909538735	0.06075413331771718	74.51479598466024	3940.205553067622	5.023928215953788	37.16211374832064	389.90461262875056	13958.210628452007
ID_170.nii.gz	73.41360817388674	84.95398439879894	1213280186.9836013	2.0330212635965994	5.609626161727249	20.17273590849761	92.54511091358593	79.04796045053085	3.8431041602519236	79.9735357805647	23.295118563241008	69.24999235034493	2.4441911626887767	1079.0627317551825	-2.6533895732727855	32758565048.557236	0.3101779023802594	31.878110506762795	153.20812854032866	111.52328280024417	-9.57349953309668	3.030786548764745	1.3658586380426825	0.3697018832788966	0.7876447540632886	1.5627722381135905	0.734339189693248	0.6750262092816459	0.6554658567544787	0.9942321797895801	0.9526843445000212	-0.09041944666285931	0.5117478269669374	0.48286123590593955	12.360886056130393	0.11819475027128339	3.724493136712456	0.19455817230094852	2.627345551049644	1.099161296701857	5.668382469717034	67.78119001919386	0.06504912669788278	19.57720093869386	323.20537428023033	1.3693629554857225	152.90499040307103	107.02303262955854	16729.367562380037
ID_171.nii.gz	21.422652229885287	30.26139688584105	1978237660.5851998	1.4243025652003014	1.9949349177836417	10.134685672075067	33.73532766056426	26.870548722868186	3.5495855507049074	28.772431242642472	1.7800116302832207	31.95531603028104	1.0620924996819863	1026.8873778945306	-2.794424127129797	53412416835.80039	0.5490962034178787	34.56304470002153	35.162486135953394	113.11822203236504	-14.562825695630425	3.0229907871272568	1.1512129287453234	0.4402445359404746	0.5041569435217544	1.3367816628734386	0.8889377377552764	0.8171862165972233	0.8050372893814868	0.9808253590133421	0.9444642042881732	-0.11875366472962802	0.48091835510102066	0.2494122308845923	5.890166742475066	0.3921738979949306	2.409608404001821	0.6077929850233746	1.9317574878448707	1.0435509289681453	5.488779567041339	75.53944562899787	0.04026622901332509	59.27921426980238	1030.1044776119404	1.3594853178518007	34.78464818763326	288.1012793176972	10516.16737739872
ID_172.nii.gz	42.59503945040089	49.40206060071371	791098072.5615805	1.550414092252189	3.2511723656383467	26.07498534472043	65.53615404380562	45.2950241731032	2.930570739864115	45.97897035561674	1.5951658453438835	63.94098819846174	1.4233832190760407	1045.311865331724	-4.2378400160261105	21359647959.162674	0.45279066573059423	35.20824223960026	93.2001986140227	249.93877661754303	-19.78214133481634	2.823958634627942	1.551525353433462	0.28688265944507924	0.6142357375950314	1.3753766498800053	1.1699020413949304	0.7623946442866921	0.7549140671148599	0.9931267315837979	0.9621302766192515	-0.09428143434283348	0.4780974415303014	0.39479853825490113	9.637527638569775	0.24321253888536648	2.724895650522367	0.4231245230904638	2.101053879117882	1.093870997015351	5.560776724496218	33.290055248618785	0.04598073929367236	37.82705808735997	327.8204419889503	1.508094609444156	93.36602209944752	171.35082872928177	16577.722375690606
ID_173.nii.gz	7.268292870484657	23.89293239573845	8865853931.64225	1.3704934634425112	2.3135471192193897	193.36099329522054	280.31483610533996	20.568397165969063	4.615684814352787	22.093627002226615	0.3753532622759208	279.93948284306407	1.6863631444894414	1020.6339035087225	10.191751061087034	239378056154.34076	0.6049105264688804	133.71169753707065	23.562517220713005	12687.832941067292	227.50242256851757	9.60498724522553	4.760625014177908	0.3332717896491161	0.570015620418073	1.253707289783532	4.433740284433624	0.8594138617049912	0.8440423949540599	0.9988383638413899	0.9910472386514017	-0.17856462082821326	0.5720502766781609	0.1254453608113976	4.727675488704936	0.5488026487711714	2.097593704560934	0.7381872562419093	1.7100748281542357	3.5914030648508595	4.523012088591733	1041.404652802256	0.12235984641079262	81.57816321827589	5148.393490776642	5.3201426103061165	26.838796851133825	452.32275878275175	11143.650452355774
ID_174.nii.gz	16.921557134073545	33.36793813151807	13962258560.852371	1.5397580665912234	2.812541264243407	7.709655526006222	54.068123005204825	28.633107488271758	4.982974811329061	31.23665302110906	0.530405803204428	53.537717202000394	1.5953422556995038	1028.6630518219183	-2.4101540997243025	376980981143.01404	0.5149473207797285	61.60436260409044	42.307521136357266	402.52907208661395	-42.886404299471295	6.234462740905386	1.4492136768666426	0.6174170045256706	0.5391339105339166	1.3777258647307855	1.1547893923655952	0.8187375702219112	0.8058175266589405	0.98943348694502	0.9600095673289958	-0.1603439563873675	0.591529050176535	0.23300401195918127	6.411727922527685	0.38509284518595166	2.562153296100713	0.6039383071279664	2.048056255931873	1.9209191044430063	5.405505067682381	673.9497536945813	0.05107614654752416	70.89893038531682	6794.729897688519	2.5419911575012124	41.71943918150815	371.41606669192873	17703.06752557787
ID_175.nii.gz	15.748130074112112	32.17150963689425	2423449555.181423	1.9006210407834467	3.262080843011315	6.978109794537569	39.55306108031966	27.130960033523316	4.760140551379871	29.391645576626516	1.0557004310225484	38.49736064929711	1.9378700899132806	1027.1562060614724	-2.1770414907623468	65433137989.89842	0.3505166304064149	51.86259121050517	37.97377405494309	223.46687051517966	-26.40353683398863	5.053845894291023	1.461402186697965	0.5449632392006838	0.730886981064078	1.5705427230712083	0.9197619168919544	0.7142607927067949	0.6993719534335461	0.9801974714333274	0.9257004253216967	-0.11670406249810884	0.5613819593413863	0.4314554799544542	6.088886283101018	0.17084651602602108	3.2663276701363633	0.23440664766481384	2.487397236037105	1.6288120202472471	5.737383953981407	117.44928167174575	0.0511315984639729	30.288995754338007	805.136700043535	2.1990686873852043	37.244231606443186	163.7583804962995	6888.6042664344795
ID_176.nii.gz	26.083788662922956	29.26919059503731	380012894.16659194	0.4689163853535319	1.47525658605948	47.83681010546584	34.50614826044579	27.416974169859834	1.1838579507773195	27.630623985277012	3.603746826762194	30.902401433683597	0.6597724311933468	1027.4197645972058	-5.3402026513161855	10260348142.497982	0.8727006172839507	5.733872627210221	35.76513468424002	6.390033817830177	-1.0598427404539146	0.3054871145521112	0.22872398411588332	0.14185321813398308	0.11398799951761221	0.482691250465274	0.21546005992650963	0.9548787162858807	0.9530896161927007	0.9961309253706809	0.9870634862899664	-0.07955701210680036	0.21526707917663995	0.07238227169511005	5.978787378636981	0.8334324972733788	0.6776788583288536	0.9121769342298021	0.5862633820882138	0.13355277466699864	4.284868309163587	27.36111111111111	0.07600308641975309	50.73765432098765	314.1722222222222	0.21770833333333334	35.71944444444444	397.1111111111111	14296.136111111111
ID_177.nii.gz	10.628462033385112	28.012124629568394	2237119010.02574	2.1278521683040665	5.584242716139677	4.236650672313354	36.43422980004203	22.417602437408416	5.078573261595898	24.861085288540078	1.2559072847828674	35.17832251525917	2.9566769644337545	1022.4395898855341	-1.4273773961383698	60402213270.694984	0.3002742597606778	44.9611914405488	27.54962198637279	100.67246690099638	-14.125667566073208	4.4133522503954845	1.6417789404559384	0.4532024455060077	0.8056736477323453	1.7027773252696858	0.9836984667647232	0.6951692111325947	0.6736868026945735	0.9774696257210743	0.9186088729898813	-0.09594781312064792	0.5393566798799533	0.4151650781362385	5.18224747397455	0.14685696269272885	3.72543832062006	0.30146429228119254	2.7050322083500467	1.5137827977128562	6.05690492465871	95.53831775700935	0.04464407371822866	43.84318281072582	642.5869158878505	1.9410996593588963	26.894392523364488	162.18504672897197	5350.166355140187
ID_178.nii.gz	15.86609476864934	34.7064154285213	1059763737.4892179	1.7038792776744394	3.202445538910684	5.821336167067941	39.4824691038613	29.417710904014093	5.668784230354755	32.47202341289292	1.428882058026875	38.053587045834426	2.5925959465420414	1029.4482684861916	-1.975903982419739	28613620912.20888	0.50183	62.91396635754232	43.83509451449085	240.4002899811257	-29.12478019542118	5.494726423942046	1.9039509131857408	0.46776548590569905	0.6947361148354858	1.605197512856435	1.4112391238654753	0.7787299450401045	0.7574756574676733	0.97549928766852	0.9340365442584785	-0.12154136365212964	0.526597258744895	0.23740401249529267	6.55233846901395	0.37019901003447225	2.8229878047761825	0.5988778268744728	2.197436413530195	1.8496693342819468	5.388728188363237	44.638	0.044638	69.14281600000001	501.83	2.465264	42.864	267.164	13022.63
ID_179.nii.gz	24.76814092986902	34.52166023833921	1755617674.203144	1.9557476980936264	3.955525500968175	8.869838240828862	52.16331594555826	29.307154994931995	3.9463886767213983	30.44599478840148	0.3681993227368025	51.79511662282146	1.7495269792390433	1029.3278370565401	-2.0753597590457433	47401677203.48489	0.3554784315110927	42.57681573454575	42.27505056570799	181.70328923207305	-19.281934480694478	4.029222707523808	1.7878021690323842	0.37606783571557456	0.832428972936403	1.6772168724221361	1.0807975610490617	0.6832460561071773	0.6643483070892798	0.9866686295358721	0.9358930739277026	-0.09109613274349099	0.5159469009686838	0.4573087671187459	6.458637150623749	0.16360981133027672	3.5097153363536586	0.28854120915796666	2.4952711702083263	1.4542562191390482	5.711409161789804	82.82619191309595	0.04998563181236931	30.805783987683785	589.0277610138805	1.7824754730120274	42.28183464091732	138.5920337960169	6336.39287869644
ID_18.nii.gz	18.264815362999872	61.35017680562453	2075924032.0658813	3.0756038520347966	12.535975334541398	4.1978351450675815	80.39242712229174	48.18276688346782	12.311356411271229	54.37576839077853	0.8315890263087095	79.56083809598303	7.109714662160973	1048.3100499664736	-1.4984591646008854	56049948865.77879	0.17280143798722142	266.8480692278067	114.46038680750154	4233.502215498926	-249.98563455979306	27.578162072681017	9.06082564332326	0.5017874848637132	1.855307802411868	2.546388372978356	5.528722779761456	0.5505457090154449	0.5039858929461504	0.9736108378307423	0.9133860087455197	-0.1079762015509126	0.6460271646670824	0.3893753369362805	10.479804641943897	0.05295094534891658	5.525997227191423	0.14496302733963426	3.7728192789656707	9.159746929001066	6.279873415178221	156.9883536262573	0.08310659270844747	22.300655686525964	326.4219163578613	10.715036007130525	113.34727368978295	77.34621492853361	10378.30968766543
ID_180.nii.gz	6.68640800354754	35.89301742116107	2169619242.674036	2.555108719180866	17.100004278638416	2.3926022796719377	40.24924031571649	26.202126110334273	9.519022523889959	32.0082736839312	1.2626154540376044	38.986624861678884	7.279547482047813	1026.261771966123	-0.9419166884231559	58579719552.198975	0.23033415024978787	122.42096567642186	39.09953027402864	582.314313328601	-56.934344447927224	13.144440798549047	3.703330901239683	0.5557604396914271	1.198912196540188	2.108085968398834	2.2226789749503273	0.6411864402563132	0.6055287388957289	0.9625076700722596	0.8987551470465103	-0.12669165499116958	0.6367461266123878	0.3621221192766735	6.060825369166281	0.10815808892104405	4.472555499782339	0.27552391389021424	3.253825365938494	4.2119429249471825	6.2753312612773176	115.93592233009709	0.05627957394664907	43.42064850598548	474.4883495145631	4.974459421246112	37.741747572815534	144.62815533980583	6971.839805825242
ID_181.nii.gz	1.7360768854787887	48.220419689800835	178751786.29411623	2.8466886129384323	20.192590424687285	2.597341150269729	54.026126664059554	16.351814845554703	13.816963676617878	9.597023669480658	1.2121343536518632	52.81399231040769	10.643207649171504	1016.4877370726954	1.0285430212257183	4826298229.941138	0.19542918239834273	276.3080793160951	24.610685155886845	2533.504551618591	114.6650155200307	33.39431890126069	16.645972972136278	0.3383966561351773	2.9750205510008287	2.976371159586974	7.420727206886364	0.4366269626080786	0.3639623887909543	0.9002710706742351	0.8161476009752443	-0.1958727501873045	0.8160275895762391	0.25773211394843354	4.515525841266689	0.03716144426318491	5.556633092352014	0.12868908419093633	4.027105726409985	12.510072968349242	4.909365297861559	29.751445086705203	0.17197367102141736	7.200975642353569	33.809248554913296	10.92919910454743	25.13294797687861	29.612716763005782	557.8612716763006
ID_182.nii.gz	23.373006208268116	41.41813751900689	3835195650.5320854	2.2353652886935516	5.246855725493418	419.16371833643007	406.5282143446333	34.967132499835216	5.628667525462315	37.07647508267003	1.7561479358196992	404.7720664088136	2.6493505602445535	1035.0283577110076	12.836772446685845	103550282564.3663	0.30934458974439005	126.73591101408181	59.78900014706095	3605.1566248623412	18.364522370283996	6.859008168454329	3.090796144361069	0.3806914563415954	0.9138464318576046	1.792136786384223	2.248862501069172	0.6719996915777604	0.6492050540956912	0.9996029982056354	0.9892343673946797	-0.0816135028972321	0.5062593739942004	0.44231201590004876	7.671015983334552	0.14097945132020845	3.904703891651243	0.314513424773472	2.783435883824429	2.4874510782038497	5.950082014502287	169.27653631284917	0.04728394869073999	39.84267313754252	1107.4536312849161	5.163376611216878	61.32960893854749	147.3413407821229	9513.313966480448
ID_183.nii.gz	40.58524838194651	48.221509886421956	3100276697.324892	1.6504959086557442	3.8580990478434316	25.66033875629116	57.29456165557575	44.06939273868867	3.036280475740975	44.84515205296554	1.6418892060970955	55.65267244947865	1.6156106168417543	1044.083979525931	-4.046426478067147	83707470827.77208	0.40145018703476215	30.459448970521525	88.75817371575239	233.15229566705406	-18.714645535581873	2.8373251251910903	1.136018181070099	0.4216911734091347	0.6162299218791356	1.3692623235737393	0.7540340551339482	0.7385227933564178	0.7305915905127188	0.9929103351675591	0.954928804401744	-0.0774775736120476	0.45232838917081514	0.4476356484093866	9.398543853391992	0.18635176108538742	2.988643039462055	0.2684257522899034	2.2558486655752605	0.9933358265652971	5.749274746527922	134.31926863572434	0.04722899741059224	33.43075806939772	1141.7243319268637	1.329195399399827	88.32876230661041	180.02461322081575	16485.061533052038
ID_184.nii.gz	16.031223584101518	63.2389743696747	3728647338.4549217	2.8470725822287544	8.487344297112216	4.843466720714839	74.99832487861943	50.94118160954142	12.70989260864862	57.49030035863547	0.5722871758641923	74.42603770275524	6.298988026016961	1051.0872449893186	-1.763764990141716	100673478138.28288	0.20640684773662554	307.02937637696635	127.19271943366238	6185.5277814599585	-349.8205917739997	31.668700967966537	8.77432344878753	0.5639796382891352	1.7179884176565758	2.4193102219301275	5.79005948106064	0.5760931305225817	0.5389859385209298	0.9693153621384548	0.9119113320686107	-0.09772174265957274	0.6308129219366662	0.42661715401894984	11.02111504442671	0.06709140162628756	5.157484526662691	0.1542526260656958	3.6102772422435203	10.11075610418852	6.37264969585155	205.59851851851852	0.060918079561042525	24.699337920438964	696.6231111111111	12.317967978052128	126.64	87.39288888888889	12867.70962962963
ID_185.nii.gz	23.037607567717238	36.143677900844914	3977593779.9486294	1.868576988436943	3.410422345440331	8.676615847514979	64.97598226344459	31.38872757895471	4.466285498142837	33.463041726891205	1.0662278149180546	63.909754448526535	1.7734479765161906	1031.4127158473025	-2.3322667887093385	107395032058.61299	0.4040024403222261	49.48303457306129	48.04995608003038	247.21930553562177	-27.185372941498795	4.895683711390374	1.2691145339154384	0.5838691640290676	0.6107039846603531	1.4752480375022188	0.8903596953287347	0.7625521810025209	0.7501067461923081	0.9930302360196696	0.9591167306745797	-0.15547643907592276	0.6310586893891712	0.3577759016166351	6.866063577520728	0.2438630817745681	3.1615789681364146	0.4487416384151697	2.4018463733770345	1.541199561326453	6.019026662457716	141.63332441829365	0.0378800011816779	56.945904116280545	1510.5651243648035	2.0142073162313836	47.63359186948382	246.71329232415084	12319.722385664616
ID_186.nii.gz	32.208611982572585	39.73451563394672	2842960232.3748007	1.4737392911365208	4.094210090435183	4.300630931598543	52.25394878444791	35.95886977204882	2.3967376243766485	35.93788265266816	19.3165598701939	32.93738891425401	1.6896767613201478	1035.9634022357711	-0.09163967545098033	76759926274.11961	0.4216622838650339	9.390912533376051	22.187677608373242	3.839908691345705	0.03708664921607128	1.0861366090315867	0.6936101441374901	0.22041737496184036	0.5608216506537814	1.2654513680495791	0.37764925059253296	0.7396893647125684	0.7326026991930991	0.9895831502442858	0.9391065022747095	-0.03569598632140634	0.2985062079849168	0.4619667233327593	4.6999477573264805	0.18881358278678326	2.8546262778864793	0.32072379330367096	2.092628818474002	0.4449366882922691	5.605085807120549	131.3842959607399	0.04959769571941861	29.818722878253027	1116.9833899584748	0.46047448263203516	22.40770101925255	165.50736126840317	3740.457531143828
ID_187.nii.gz	33.54810530428374	38.95672138732745	2170651210.7475038	1.2942118911893061	2.554593398366819	29.101259405551584	61.809231816018794	35.84052750222005	2.2673555409482917	36.31068530299158	0.5128306746449429	61.29640114137385	1.0922644840076856	1035.8505024110773	-4.118464462436615	58607582690.1826	0.560648684468699	20.66492920357325	60.573447440961075	74.45000071742226	-7.5556767926493595	1.5964712880943013	1.0184294046803075	0.21606117774344125	0.46388888655851984	1.2196245384000066	0.8022672846866254	0.8134661905660786	0.8079352028023207	0.9946411798263906	0.9690041073377723	-0.06612214706047191	0.37132986376006777	0.31531592913016826	7.773596718736944	0.3771342299591188	2.269618886343418	0.5853313046856562	1.77660851618627	0.6537251731936524	5.315130215382579	82.21502718734553	0.04064015184742735	57.551647404331156	1134.1922886801779	0.8944694099907416	60.32081067721206	290.93277310924367	18444.589718240237
ID_188.nii.gz	8.700124253766269	41.15215113968834	1745618041.2759762	2.178815902015836	4.809804758380203	4.38680567875556	48.26125349594498	33.20368923858485	9.158637015664914	38.534385715960234	0.5963696358787913	47.66488386006618	4.886905067469114	1033.2745493615892	-1.694406524462361	47131687114.451355	0.32619064987047486	146.43090217297586	57.81532609990427	1262.0865754375486	-108.30695917134653	14.245356844181723	3.597117776275522	0.5899837852926948	0.983250991469544	1.8764064297744756	2.6090885043705394	0.7155950867047627	0.6934446289753583	0.972077914263267	0.9258057851797348	-0.15008350870578424	0.6593193006876779	0.32758132992834194	7.426057165851683	0.1914782988387367	3.679419767781226	0.38581408806683337	2.811826005331881	4.460618655114311	6.144039609570839	67.02935779816514	0.04099654911202761	55.76716886906266	533.3217125382263	5.817151941942784	56.56207951070336	195.61406727828745	12681.055045871559
ID_189.nii.gz	15.28165426001055	153.54895275609823	159813456.4628598	4.377477480165581	70.84955737886891	2.5781496836237494	171.2413657371846	107.7157248993228	39.60316481168707	124.16978757757569	4.989861492635476	166.25150424454912	29.840105533549114	1108.753480483167	-0.9371290314256818	4314963324.497215	0.05940828402366865	2300.153294304801	515.0484394744709	187738.114333229	-3541.276282033516	269.41731124323803	120.62151418862406	0.38440949937465757	7.924904333215789	3.944310918095892	53.59246242350208	0.27901553487808906	0.20564858338437914	0.9242927366210162	0.8384189097709284	-0.4757555930561775	0.9902874129307627	0.16554908989493028	21.85710477720253	0.012565679700753056	6.536917053523611	0.030035245148847315	4.952273486487228	97.50970635796551	5.606381658916009	36.15384615384615	0.2781065088757396	1.7808284023668643	7.723076923076923	92.03698224852072	577.7307692307693	9.96923076923077	5956.992307692308
ID_19.nii.gz	0.8080347592012614	34.377777751820965	402916985.5814043	2.5181547463644995	25.714069854098526	1.7549137487501978	45.526871492695776	13.740073171928492	12.043450267809849	7.978954317512699	0.4260691959282901	45.10080229676748	10.302669920962849	1013.8291044420586	0.5988760449017116	10878758610.697916	0.24884162848812993	180.5170591595687	18.33780155241555	890.9078990391753	34.52527381766278	23.088494272856444	6.459009139763883	0.563814746421554	1.6905676702894896	2.475956459381266	3.5143126800183406	0.5802641312918148	0.5247904177194745	0.9475857268609728	0.8754453097456729	-0.14371794398759577	0.7177349934920156	0.2672375831401679	3.764052278786031	0.08239007486905198	4.934435752029781	0.2570258423106273	3.6004724716102485	7.386875853155083	5.748038778053914	24.806122448979593	0.06328092461474386	26.843060183256974	97.54591836734694	6.9305497709287796	17.928571428571427	94.06632653061224	1047.3367346938776
ID_190.nii.gz	70.35661650186175	100.2742049681329	1572664243.4111192	3.052601004310456	9.089020287806903	11.143460662290062	130.01944336701456	87.6553141154569	11.19010403294744	92.75631885208003	1.9234588712421332	128.09598449577243	4.407812647751566	1087.816184253199	-2.7697424772463264	42461934572.10022	0.18132350002066538	349.96839959659457	346.92748477782146	9485.87590533242	-385.83200278534565	26.420376864494774	12.386084303720647	0.3531042699188003	1.8124699052294	2.4036623242546176	9.067878016040204	0.5767776761723385	0.5420666491908173	0.9858793377262386	0.944993002134543	-0.13012585159390586	0.7094723428076153	0.44861933147993854	18.53140249348602	0.05505420591835226	5.242229533451606	0.1147914271254842	3.684239243263406	9.701615292053855	6.415169856733257	89.04966139954853	0.06700501233976563	21.280965621339327	240.97893152746425	14.13399417180328	339.08276899924755	78.34085778781038	29480.1482317532
ID_191.nii.gz	2.036755150912073	47.00261295820192	222304718.17706358	3.1470685554190005	38.1681089187223	1.4079547243624042	55.94236967269263	26.28075955086673	16.60001949061894	31.804642029223967	0.7267029783222559	55.21566669437037	14.729461441164304	1026.4389233648565	-0.19544733939555622	6002227390.780717	0.13932750836683813	324.66597410161097	47.18777608055677	2057.9096383926694	-91.61041436729741	30.991994757903832	15.323824427761583	0.33404329471779604	2.799982912807318	3.009598538569404	7.314912823873333	0.44684363385430664	0.37913936464427156	0.9198222420883059	0.8357304276008513	-0.14601192256007572	0.762169141228273	0.3016301727084836	6.573625617846227	0.028601892035436054	5.822546337027678	0.08767056167129891	4.030584384557102	11.578954796416355	5.643827611302657	22.90521327014218	0.10855551312863593	10.69023606837223	29.398104265402843	12.820781204375463	45.92417061611374	33.73933649289099	2026.7014218009479
ID_192.nii.gz	7.577294551874203	49.60380571097394	187552599.87834227	3.0566862395827763	23.061718663619725	2.365073109292908	53.08217913532177	35.12623564793981	13.336036283600453	42.748471580164434	2.053441709226884	51.02873742609489	10.16552536459102	1035.2435182902407	-0.8786593220911529	5063920196.715241	0.15853061224489795	242.81843528172297	68.4652234248465	1962.4989765960306	-131.65734901169077	23.512689565421347	10.29176015956766	0.38950349741323936	2.166288768742894	2.6984836991445222	5.475086925058933	0.5053894057032319	0.448160300632611	0.935995055509075	0.8584680819528797	-0.17646526172791482	0.7894159923937649	0.35288730796364237	8.071200685555006	0.056347150230749654	5.175022172939501	0.1827484331487172	3.6586424935931534	8.451112431247253	5.532975169778381	19.285714285714285	0.11020408163265306	21.59758367346939	27.742857142857144	10.032783673469389	66.41142857142857	51.502857142857145	4876.5371428571425
ID_193.nii.gz	12.748413491208439	36.3823361119069	389645649.9901372	2.391222637568195	6.677225284318318	4.5997441346217105	42.28318684839587	28.950420867401995	6.58522560205064	31.779141836623907	0.9095012307228648	41.373685617673004	3.5859775169778882	1028.9896506088658	-1.5565775819768575	10520432549.733706	0.26621573724007563	80.7324569517631	45.046172515963185	280.5225012535265	-29.75757970062098	6.820746021727844	2.848788115074068	0.40568021617707534	1.0403049241947158	1.953213143887528	1.7490512964831086	0.6600229909407994	0.6306816283176032	0.9705069399878193	0.9096167202409237	-0.12153556340288829	0.6256825779730627	0.3948332636730594	6.636945340484203	0.12283330565214727	4.0298782214324875	0.28232948168388566	2.9669356180477036	2.417383534200478	5.656045523609901	21.22826086956522	0.05768549149338374	35.00354442344045	97.96739130434783	3.338366906899811	43.32336956521739	115.22282608695652	6006.817934782609
ID_194.nii.gz	54.2985142570353	68.31188221203735	367936703.7409501	2.2212457682837736	6.285553081838813	7.91664531353212	73.6223760513469	62.34802694293899	5.081107588157543	64.02031660875929	31.202361953173593	42.42001409817331	2.707413044138792	1062.3747905162222	-2.0989926010873416	9934291001.005653	0.28239677820015807	56.86517483141922	51.24896190368957	186.85243164814008	-19.296252298816466	4.725999233974123	2.633900413693389	0.27406673922967295	0.9703317413251347	1.8003751020166416	1.664618719198093	0.6648402098578862	0.6412484803537393	0.9739192403622838	0.9148931867358243	-0.12911301505180314	0.6065144005245899	0.4410379861147977	7.122133362003359	0.11465574797754502	3.8779728855875626	0.19904434171794066	2.788059471408815	1.839974911916878	5.527348248793318	22.282208588957054	0.06835033309496029	22.964846249388383	92.06134969325153	2.341714027626181	50.74233128834356	98.6441717791411	5500.184049079755
ID_195.nii.gz	17.150689541641636	36.004210750750104	4804324961.223237	1.9677803200783646	4.180051998938907	6.870518479730858	44.75621770184709	30.141507385711552	5.499206516486607	32.79844544352259	1.1075210145460765	43.64869668730101	2.30503812173632	1030.1748433704058	-2.153954367014299	129716773953.0274	0.38118621554915655	68.6826743339368	46.13305226149661	414.2027658459332	-42.24800827174411	6.71875441165764	1.9961689674526104	0.535025340841606	0.78911666578801	1.6868946709757962	1.3665997170368105	0.7221280036714887	0.7042588072337097	0.9793363802045036	0.930089426632695	-0.10541740408590144	0.5474216893921148	0.3793139267186294	6.704554250229486	0.21063862988903595	3.4060690443517734	0.412671361678672	2.5723910374998367	2.178730844777562	5.85846126495464	184.25955378838083	0.04070235338819987	51.173171266195624	1725.6299977910317	2.8139500624800884	45.39916059200353	208.39385906781533	10302.437375745527
ID_196.nii.gz	19.914813571244864	69.7919422802289	508107638.3472989	3.1308840966591265	10.79785061987269	4.594992331214191	82.92682514153594	55.42096325882428	14.02067005545132	62.86624996756826	0.3242470091009437	82.602578132435	7.291090115664746	1055.5904209145385	-1.64941292597666	13718906235.377071	0.17178362573099418	357.7270403481362	149.85129669828513	4733.603367262808	-260.7257175511732	26.096308417255763	15.77364858933635	0.24348926668089974	2.4081703165957404	2.7951532620010338	9.8548135179603	0.5062786166782696	0.4568601744850675	0.9584968289137954	0.8943058703545588	-0.12109840238123855	0.7058169257017759	0.3962446273259287	12.134736293476367	0.049073133068311854	5.47471524242402	0.13053218995627658	3.692372910710077	10.467489251648031	5.983343976434659	40.89035087719298	0.08967182209910741	17.71160357032933	78.33333333333333	14.476896737457679	148.44736842105263	50.824561403508774	8874.293859649122
ID_197.nii.gz	18.84844109023739	22.58345379768485	735221993.4456685	0.905961923619812	1.4006479530358362	16.1252987743893	25.290754042381465	20.479132888776444	1.9365312300116715	21.37950966491413	1.1384119190046524	24.152342123376812	0.6263766149718489	1020.4856322165623	-3.534051118819365	19850993823.033047	0.7175765795408037	13.264899007823791	23.156903576745307	24.096353591556774	-4.507532045203038	1.1865541817616139	0.5099146314611339	0.39199537200659706	0.26548923348551023	0.9089750804802391	0.4379659028386009	0.8986170818673258	0.8908142599350264	0.9880163000408857	0.9659614299058077	-0.13310783302165866	0.4167661694069787	0.13395105884262587	4.794541692527289	0.6365272165807263	1.4356083916375686	0.7936346078846503	1.1729778882134672	0.42411720330568703	4.817338190834189	36.580736543909346	0.05181407442480078	61.55065845966182	506.60906515580734	0.6169779068927606	22.91784702549575	369.5382436260623	9190.317280453257
ID_198.nii.gz	21.669895544495052	26.803721813658267	887434781.730308	1.4668301030981712	2.12426123269319	15.947397827438946	34.17634278168014	24.187938942824108	2.2387476734099407	25.12196690957705	1.1021179235514598	33.07422485812868	0.9287652532726144	1024.1959204025168	-3.3149027354266902	23960739106.71832	0.43446562603043665	16.349093208587643	29.641280940306864	37.9229574326	-5.588740052705891	1.7387740871917952	0.970521873264045	0.278390500018897	0.5866726930553372	1.370869539694304	0.6220299121922672	0.7507670626098155	0.7416672455056916	0.9826340110133868	0.9312403030715928	-0.058678915669261464	0.3654193551522657	0.41485779216658314	5.426696095729885	0.21885314093079164	2.658992053521798	0.32644641095498395	2.0142745552236216	0.6773239901139599	5.512447698618786	43.28132387706856	0.05115995730149948	29.9726483689061	367.5579196217494	0.8412680448669584	29.703309692671393	166.63593380614657	5371.660756501182
ID_199.nii.gz	21.039324524156658	61.56426464712067	778692887.3960279	2.5876768272590014	7.6762155757825425	6.106059426295251	65.87715078418223	50.09764217367244	10.892898005133183	55.61853301898636	1.0591611268278698	64.81798965735436	4.564947897291494	1050.2211337329945	-2.066660846375433	21024707959.692753	0.23719795520387774	259.3716407099523	123.20527825610928	6859.356023053487	-374.2116162068273	29.598734339204864	5.441219565305484	0.6853174459459823	1.3022550885600925	2.081179486729935	3.6539529758051286	0.6285579408869203	0.5991686096334816	0.9777158380158616	0.9262380540236269	-0.1934619461179084	0.7644076734054918	0.42938129646243844	10.82394963732202	0.08508845429358039	4.517716160963632	0.20442931705359835	3.3492907203725415	8.75998847612759	5.943924758495969	52.71954674220963	0.07467357895497115	20.508743349196287	167.46175637393767	10.499524512675647	121.8229461756374	90.44192634560906	12187.638810198301
ID_2.nii.gz	36.89819848076299	45.481530212563605	9278374323.312248	1.8462380498924036	4.323317304990034	197.94146322409514	310.6953997235406	41.71531363660475	3.876964049783286	41.3242228306584	4.993950038445801	305.7014496850948	1.7861507344289367	1041.7854467143775	11.92120985479455	250516106729.4307	0.38446057099693554	146.12232086542446	79.6372565052067	23203.553842129426	383.0812430737073	10.417227241582879	5.169631131258017	0.3196278292956308	0.7738240478498051	1.5055485810864995	4.5556007297106	0.7281349323628372	0.7165680358455631	0.9989334634891495	0.9886583428195744	-0.09369915978844899	0.48896090568227374	0.43116121053802253	8.850154216777373	0.18176702161919664	3.28880813574644	0.35242986404358	2.426352530843371	3.8967145932102243	5.896222625601986	387.62299684173587	0.04534132610150145	38.52209083452932	3286.7534214528014	5.91762223484277	84.24084688267634	195.42928997543572	15349.1031699614
ID_20.nii.gz	8.88905116834386	27.660596399294537	12180336910.061527	1.8777440089847346	3.3323885255768815	13.025849738404284	124.34326714098128	22.78646430364723	5.035813402354366	25.155592221101905	0.4992329736279678	123.84403416735331	2.213588657211841	1022.8152668865491	-0.6618684766184981	328869096571.66125	0.36657064753929475	58.91861344673252	27.824310203450658	432.86376566547267	-23.001372195575108	6.958573341710231	1.5911231376566128	0.6256148234715465	0.6914488487944076	1.5650964371038105	1.1014439810351122	0.741944071587635	0.7266157522695622	0.9975532309378738	0.9745590520322683	-0.1702500774801452	0.661460661249304	0.3704127923215601	5.146074190382897	0.19379275104405247	3.2914926299175247	0.36121189314711416	2.5709967071628146	2.13742411984171	5.9836372018113675	494.2886713046466	0.042453720802597836	41.71131207533899	4267.982049300009	2.454519300974733	28.316413295542386	228.9871167224942	7311.156746542987
ID_200.nii.gz	4.6279363372877915	33.67443471173179	245616829.61073738	2.723837546869021	20.476059000325797	1.8960647804176693	48.73202227712278	22.277849830901488	9.849359901741593	25.825452388122667	0.8484267873458652	47.883595489776916	8.04409816153085	1022.3394731416582	-0.4862582817173059	6631654399.489909	0.1872883657763694	125.996088672292	28.878169513538253	366.1401963878841	-28.98719793976614	11.946915039183066	6.402590520961486	0.3024553707931798	1.8127014035016689	2.500160137936173	3.010503519886091	0.5302300825397986	0.46858924734276375	0.9463707545997855	0.8640342278218481	-0.11643701831067643	0.664824460319821	0.31584520267226784	5.2424519916504675	0.06667176885314885	4.8885715747926035	0.20963776370684964	3.4477326068227816	4.587376390036138	5.249265297276876	27.093617021276597	0.11529198732458126	17.479112720688093	44.01276595744681	5.00545043005885	29.45531914893617	48.5063829787234	2144.782978723404
ID_201.nii.gz	89.66878482653044	114.75926386447708	1930116130.3912525	3.0179518709737327	10.766170909578506	15.50549007943095	138.4561468721557	102.32346042303995	10.39266717029179	106.45791562200095	0.688118364834724	137.76802850732096	4.695157146108126	1102.4692146559073	-3.265742100025421	52113135520.56382	0.17865651707707048	321.35786498761576	459.14107979893447	11158.022658085647	-400.13163576623305	24.08731800681415	11.26322876661779	0.3516198008270593	1.7969540960560397	2.4213448626199465	7.947712499227307	0.5517841687697221	0.5069524172962319	0.9882088943816147	0.9461025347729815	-0.11206699365855262	0.6496324703353481	0.43150368181299026	21.35252240375956	0.04785308518777331	5.328549096985705	0.11441205522580856	3.607821321804114	8.837636693357984	6.21409377975421	139.1146095717884	0.08760365842052167	14.652429429791445	283.7065491183879	12.771327700194787	451.6316120906801	60.71788413098237	29638.81171284635
ID_202.nii.gz	1.9334452811627068	29.58980097464323	148411314.49610925	2.65716826922656	21.0719081436864	1.5099493780493956	32.07381876008072	15.14673397388119	9.467828322491641	13.441916420615646	0.8709139823842045	31.202904777696514	8.179554827414611	1015.2015211007138	0.14591064107713742	4007105491.39495	0.1736111111111111	111.23694736514274	17.88058247056121	219.80035117310132	-5.277266625795739	10.474325447802112	6.0487131573879305	0.2674572003870122	1.8692182199645495	2.445190922757114	2.4566539384590076	0.49334201340132366	0.42346981234689174	0.9060090265730593	0.8136351032077785	-0.1091291466439049	0.6542118009337573	0.3335089625576845	4.093568139148808	0.04126391192656657	5.011028436588676	0.12043688807428964	3.478500524499795	4.130759651297511	5.234394947321403	17.375	0.12065972222222222	12.555362654320987	25.0	4.317081404320987	16.90972222222222	37.69444444444444	1067.2847222222222
ID_203.nii.gz	35.40260498694015	42.1890343537781	1503330048.0778403	1.7748842670290224	3.1250976433301503	358.7936639586351	568.8149607094688	40.1099774773327	4.46603336504034	39.46249943138138	2.316651334455038	566.4983093750137	1.426485615094902	1040.3417946675345	17.271969046668552	40589911298.10169	0.39637209152857394	482.284484168899	73.81882866472061	258039.0346241087	2576.504516576163	31.87259788603803	25.896530264519832	0.09982437915722832	0.9836196707871567	1.5237290007519317	24.910307301565418	0.740780226077821	0.7305247677366606	0.9987027800332171	0.9925594922342179	-0.11623807022430967	0.5321996012046073	0.4032037664143877	8.50435151778784	0.19536695548219993	3.0281211409051823	0.2935584835244178	2.343740977472428	14.442282037639469	5.7202295821579074	72.63426925845933	0.052292490466853365	33.96584705189028	550.5608351331894	19.29963235770512	92.20590352771778	182.08999280057594	13011.805615550757
ID_204.nii.gz	39.19203609529519	55.80928830242729	431895388.8818288	2.4201504249611325	6.374711967592326	10.079210668832799	74.0226921374784	48.27762038082736	5.862461605781234	50.11386359831893	2.3581915082845653	71.66450062919384	2.754919885691109	1048.3179170318742	-2.2808695216115447	11661175499.809378	0.26314835317807167	84.48577875784137	108.68674669282888	418.981861672171	-33.73704138340997	5.99224269035278	3.562769322591275	0.24780388465804512	1.1521982952465673	2.0191126525893686	2.226347037218977	0.6256228056161581	0.5946137981077169	0.9861005175919922	0.9352447305370208	-0.09854160252705839	0.5843997085225476	0.447716067606484	10.396035345241565	0.10035404028804495	4.1763862552448305	0.22012971981251622	2.8937011025566957	2.3887530032360136	5.729014615452439	25.173027989821882	0.06405350633542464	25.999106501175145	103.41730279898219	3.4966234808901318	107.14249363867684	85.55979643765903	9877.351145038168
ID_205.nii.gz	4.090663603960554	42.117739291330274	3487786315.5413165	3.053240124241374	23.20988864709181	2.0453899625924814	62.83752604464	28.115079650875625	12.407008139678082	34.268206029007025	0.49867517239708653	62.338850872242915	9.776706771725529	1028.2146251688553	-0.658476941456092	94170230519.61554	0.14938629937461648	204.69840560315697	47.09252281606711	1381.724974587751	-95.22713337250678	22.533234952639184	5.86790049098711	0.5829761859345903	1.6321221420632943	2.438704635522432	3.1555467721448927	0.5510905268127598	0.501783132305251	0.969918701045188	0.9000608532103863	-0.11237741594401718	0.678542694439841	0.3961985342372611	6.551104678562311	0.04221527263635838	5.601073302533503	0.13857468772298215	3.872810308849744	7.100283860906572	6.580017185481025	220.8908760230373	0.06695691907336686	23.955291916561748	492.8254016368597	8.160561758222451	45.84207335556229	79.55471354956047	4461.869354349803
ID_206.nii.gz	2.953488482196887	30.693167183343775	49369012.75219741	2.685826761219664	20.08171113128499	1.9833242418343187	38.902396473839254	14.094061609088682	10.481348691886764	7.946499519905499	2.015286063365645	36.88711041047361	8.572305535055605	1014.1602925593728	0.639021500594362	1332963344.30933	0.1892361111111111	134.33321329444553	14.744672688422689	361.53377855148443	10.865885361599048	13.546382266416593	7.961999805749804	0.26568886876307657	2.1644376456876455	2.4179869783443806	2.928036922436781	0.46174669080919084	0.38951743839130715	0.9046152204282877	0.8110128362313677	-0.3615837553824137	0.9235955121490215	0.33128338856910283	3.6504103535353543	0.05515241788146617	4.487473055844202	0.11013500388500388	3.1942415080445232	5.3770955180416	4.579448698502597	9.0	0.1875	2.8315972222222223	9.083333333333334	5.298177083333333	16.270833333333332	18.5	195.9375
ID_207.nii.gz	46.08503279799425	69.2752394162482	2348221742.3202944	2.867069694232791	8.30172546391772	9.058963769750871	97.8779420546484	58.622063742417396	8.562985584480654	61.796130290700944	0.698525496789107	97.1794165578593	3.8445198783407895	1058.7112763827527	-2.3101633101325287	63401987042.64795	0.19680976982359408	188.89289774250227	154.28610219299182	4991.342136757552	-257.5822678253903	22.133757336263045	8.452356698528146	0.44760774985232393	1.7538549048598957	2.461715186865011	5.288800616459712	0.5509778173678562	0.5042113835784117	0.9818730889652092	0.9278707898885572	-0.09116514250997398	0.5962469790171456	0.40992837855565634	12.282720218755381	0.051686402416028704	5.38255939910162	0.13882464337868483	3.5663208960108466	7.646528508697798	6.196786028312174	167.4801909307876	0.07994281190013727	17.151848075597652	412.3164677804296	7.588955177972328	157.2453460620525	68.31360381861575	11245.731264916467
ID_208.nii.gz	127.63529198301961	279.939401340796	1089871926.9673135	5.12437438932961	58.1872789885428	4.938895415532133	314.4826564975399	223.47793850756258	48.97081330535635	246.78716683819457	3.132863679949638	311.34979281759024	28.601026338630035	1225.2350800284767	-1.5708204992891053	29426542028.117466	0.04102254703306544	4302.735317672903	2304.812614841646	725284.1786676244	-10821.725476692947	353.6842619030871	149.20497824369272	0.39763772087057103	7.712786421456157	4.270374636743304	88.7078139974955	0.2839464844279948	0.2021697339945298	0.969558960982237	0.9037806133067071	-0.2772744688909533	0.9602953752620421	0.16510606883606105	47.47123612838611	0.0048032496123857895	8.424394138391206	0.021761285489886	5.677964779151314	125.72231003669489	6.880204067307882	191.30853994490357	0.2635103855990407	3.5790056841897564	29.78236914600551	171.83558538047643	2213.3567493112946	13.115702479338843	33111.32920110193
ID_209.nii.gz	8.973106831521779	47.67987055644503	2516736055.507345	2.844366326898767	12.85618470920862	3.1929235146584305	62.42606511271225	36.09403632336165	11.350463490365769	42.14815390193555	1.4028640374319579	61.02320107528029	7.419316695529757	1036.1915153315595	-1.2453760809943752	67951873498.69832	0.1967578975876248	202.00434027763802	69.0405194330484	2235.2491955337578	-164.16463196180706	22.654138370751603	4.785427504691776	0.6471513549257988	1.368722160915831	2.1945524057413848	2.8578839617768517	0.5983770912927422	0.5621891724828258	0.975778425028995	0.9154208168338832	-0.14571985113518165	0.7108185723085528	0.4313827241104637	8.035493089110718	0.07095656357834784	5.02931629530416	0.17104560884603698	3.555205184247291	6.859891468860843	6.299355275270951	159.98464163822527	0.06825283346340667	23.08249950494473	461.20051194539246	8.245549598714021	67.67491467576792	94.09044368600682	7504.068259385665
ID_21.nii.gz	22.838846721559158	63.50366217279186	4221198907.0679455	2.936294102304724	9.986538579209473	4.855966569066553	95.957389993747	51.91011865147761	11.562788033283091	57.81671265914378	2.4717739573480806	93.48561603639892	6.1246064587886115	1052.0286427155158	-1.696492085313891	113972370490.83453	0.19549824577516278	249.36737248474356	130.33106024843977	4674.508027452916	-277.5011561130615	27.876523081499894	6.247398129757828	0.6310108942256478	1.4893622378322058	2.2922830078978538	3.967134992815007	0.5914132220527765	0.553798811005713	0.9860734463889642	0.9374872907933883	-0.13583270104668357	0.7003738427014786	0.42152136907257043	11.176813058578464	0.06619338808701826	5.219612584148965	0.13591980433421696	3.6622665858062837	8.530980302814434	6.508735615517443	244.883586785527	0.06420649889499921	25.13014811162694	745.6303093864709	10.148917313713806	128.6927110644992	96.8951232302045	14684.243838489774
ID_210.nii.gz	28.2757621194607	54.27810332855294	2431237783.6861963	2.6906172037110294	8.569011842592914	6.306699731481242	66.84991664795969	45.25319643240561	8.158583957287908	49.02737138227571	1.252092898715309	65.59782374924438	4.163371714632729	1045.3186780763888	-1.9069143596831357	65643420159.5273	0.2222060850902664	136.8940832081276	95.88106258401125	1649.9075890038691	-117.92516256368897	15.37056921571464	5.116536776894007	0.49935009988154544	1.3773057077357647	2.2432037554364617	3.169611147566103	0.6058791318756921	0.5685239952415255	0.9778150715134146	0.9206568183545852	-0.10851631052916813	0.6289420924869824	0.40578179774056705	9.66005253845334	0.07511661853634556	4.973988628820327	0.17941142056899076	3.415367172996687	5.12177649815216	6.320986617615103	142.69887640449437	0.06413432647393005	27.85222067920717	494.4085393258427	5.515484206539578	96.3770786516854	102.89842696629213	11459.895280898876
ID_211.nii.gz	56.048571774303944	147.1031460554269	4378435363.274511	4.204328501370691	31.06997320741698	4.421226855182977	164.50204268313797	117.88694588646975	27.534384385960983	131.54447948762376	1.936306349965615	162.56573633317237	16.139192149551352	1118.4728572317463	-1.538048302409955	118217754808.4118	0.0802538775510204	1310.3085807672371	649.6686619649519	104178.13598187137	-2752.414597578221	131.57642914620948	33.80946997594744	0.5850770052142533	3.5545383723515305	3.3132755862267085	20.79818595815743	0.4207839724898169	0.3512531299419672	0.9743789129701105	0.9142717918734248	-0.13226265114504707	0.7691672586683173	0.3100598848560215	25.00379239235841	0.013459211509928156	7.490813091509513	0.041768254508835735	4.882609678441616	41.346474780539204	6.982763467739062	496.58057142857143	0.14188016326530611	9.37531624489796	280.8885714285714	52.487736408163265	632.2928571428571	34.022285714285715	25265.072285714286
ID_212.nii.gz	151.55131628148345	205.37506649503533	1537864787.8634496	4.0519541071763285	21.54286036978965	13.390748002364257	281.3984015660401	179.22397192132576	20.04375499038407	185.51242870420518	0.9966261923923401	280.40177537364775	9.287773625842958	1179.7172710846567	-2.847291441966077	41522349272.31314	0.08585327900739133	1163.6637415219684	1363.6364616638261	190844.50621313538	-3539.8352714068137	108.60017288573545	41.92221842523426	0.43423300240761503	3.8603835950210006	3.383650654307318	26.86179881596997	0.37325742705732523	0.2914853502878569	0.9887182359469372	0.9420359543008405	-0.1460505945296082	0.8214040832610905	0.2931073707328765	36.700820518770975	0.01046981634985177	7.283786908951777	0.029681557077734663	4.662518731395396	37.63059782774242	6.569164073406314	169.90316742081447	0.15375852255277328	5.553167216068467	94.86787330316741	46.387343420486886	1365.8190045248869	17.8	25370.28778280543
ID_213.nii.gz	43.893277006582494	54.3185273353446	208872703.20849735	1.9931381579888838	3.722188171272144	13.496965861930565	58.769397841339256	48.45718010384503	4.542229366013103	49.97269564870118	7.6895780185853235	51.07981982275393	1.7944694794820268	1048.4893976034418	-3.065090534471178	5639562986.629428	0.3369529085872576	67.55837552165742	86.00622461923878	336.2499823745377	-32.0485472543157	5.310555552148974	3.507377354408239	0.19881943439739042	0.963477333096018	1.7344694851753792	2.5422747014187843	0.7044425099315643	0.6859827515567585	0.9775512852550581	0.9319621672277631	-0.1952448878643861	0.6946682191217651	0.3867218683232333	9.249536289483261	0.165848480025301	3.3185369840444943	0.26403851952761265	2.476846728948096	2.2044832266393035	5.387152535537509	13.136842105263158	0.06914127423822715	28.98049861495845	64.02105263157895	2.8487534626038777	86.71578947368421	115.56842105263158	10644.77894736842
ID_214.nii.gz	3.6032498796823567	47.660449506396965	280543794.73936325	3.373498542746291	30.507155576246497	1.7832967518329073	55.20435294143618	22.997565542214435	14.775036902617819	18.55712382303799	1.6860762288202567	53.51827671261592	12.25058054903217	1023.1349882842221	0.41016043450377476	7574682457.962808	0.10511806638449543	281.1851460580833	38.13569693478632	2161.981321201095	31.073026720686812	34.335942134997325	11.241345420119774	0.5064964550229671	2.4687635190389496	2.8425976980550334	4.925708210370181	0.44078448315818375	0.36816107796625147	0.9375469716073348	0.8476314956817562	-0.15068296077407956	0.7855154438231426	0.3327932303476247	5.686318619381092	0.01612293134416724	6.364546988727202	0.04782969008755548	4.293120002469755	11.394321888779274	5.881199485879877	40.440298507462686	0.15089663622187569	6.302350189351748	28.171641791044777	11.360102472711072	37.11194029850746	25.23134328358209	1059.1492537313434
ID_215.nii.gz	43.475515377278214	88.06149696245231	193904851.7349998	3.298407969759649	15.921520750447456	5.549180634198762	91.57800563082041	71.00403399209772	12.986478830000923	76.43670863682253	8.436644507337839	83.14136112348257	7.867006271251847	1071.1517103555557	-1.6335591260700884	5235430996.844995	0.12846188858933513	316.34577028568776	190.56775373056092	5683.11851843479	-282.07674317622303	33.336309829712434	19.889353439136748	0.2567341150830216	3.045422691894292	2.969900859787069	10.143290091775564	0.4109440959878323	0.3327267569673085	0.952194464531405	0.8721684577591962	-0.23409802965785412	0.8672910461234148	0.30019911184720394	13.68197519240428	0.02598375080021343	5.756482769139264	0.05959033567874303	3.9594121108051428	13.306415817212297	5.166822493564485	35.35502958579882	0.20920135849585098	3.7155561780049715	21.71005917159763	12.805083855607297	201.74556213017752	17.568047337278106	3941.7218934911243
ID_216.nii.gz	16.11701088546114	46.35575433305272	121022724.54480152	3.089784981391171	19.324075837531474	2.079856907367916	54.70171108364385	30.274817863802188	9.990983042856367	31.660721298030925	7.567325913652369	47.13438516999148	7.684663326327381	1030.3411313173049	0.04093847137093594	3267613562.709641	0.1306555863342567	136.64655993315998	34.81684890953038	280.52780930539126	-1.999543990777556	10.615182683746792	8.86723054412187	0.08615140361217778	2.31557657621427	2.6436768736209713	3.398096275226394	0.43515864449194497	0.35575386241809126	0.927785901236259	0.8297137060879459	-0.19621901161969546	0.8234706288573214	0.31670373803067686	5.861777130483063	0.028227186660153874	5.448855524984409	0.0593469306405808	3.5565678277411052	4.8706033069671655	5.067527682490336	21.70175438596491	0.19036626654355185	3.4188981224992303	14.894736842105264	5.404124345952601	36.333333333333336	17.912280701754387	730.0877192982456
ID_217.nii.gz	39.72662502595066	45.03969556396288	3318241902.0945807	1.1207062154518537	2.851340059325331	38.620265642193786	71.1510546118816	42.36062076307267	1.8081053248823373	42.489877527502834	2.3159759614255524	68.83507865045605	1.1742541795710342	1042.3642435065533	-2.5714997893190423	89592531356.55368	0.6055210532613353	7.552423410813293	81.17958114346591	5.779372158221806	-0.483855772368037	0.6563071813291341	0.4627065486028111	0.16757888986233246	0.36792773767857917	1.062261974038525	0.3265696774266334	0.8273752801948917	0.8243283515165506	0.9979890891519889	0.9773222319699214	-0.03586668631419669	0.24749029531677016	0.31890109771046105	9.007283621790702	0.4050154160117446	2.057870798684154	0.615668736410088	1.599222698688607	0.2797534324829863	5.138163808124112	130.67714472822527	0.042788848961435914	51.06563927454692	1849.261296660118	0.36241690179261826	81.00916830386379	283.27373935821873	22982.578258022266
ID_218.nii.gz	13.681750865075774	16.672601408567463	2495839334.32434	1.1464501105968632	1.270407691728714	16.099938672302187	19.658699115931523	14.91587090891732	1.4491865815704768	15.481221841691989	0.3632636276772194	19.295435488254302	0.5545233772915523	1014.9195199596802	-3.442791890619182	67387662026.75718	0.5449636675899164	7.40697238155717	13.752573676556572	9.806457408957396	-2.2467527362537973	0.9777085742583025	0.3978930439546987	0.41503554949479277	0.32776346152034197	1.0146661792848233	0.28981023306114734	0.8464213430509335	0.8431312274832649	0.9781841088979044	0.9366266530234059	-0.10239881665552121	0.4193484005167013	0.27948242620985525	3.6888109319623075	0.40365598084758203	1.8990538843505964	0.6013406240779097	1.5367255693791542	0.3439004045532503	5.2901808350713795	103.79570780024763	0.042837683780539676	59.13718902068139	1320.4469665703673	0.4600321346076575	13.489063144861742	321.7965332232769	4949.943871234007
ID_219.nii.gz	38.59778473625433	42.944145276108515	2304535544.8361616	1.3243773386493303	2.0135104441193263	100.21516692468101	217.23988341574446	41.575634259149105	3.0200570583739115	40.88043798636086	1.9694508337953354	215.2704325819491	0.9009498776785481	1041.63232595059	8.092214878041675	62222459710.57636	0.5481476161596819	118.10058288748189	79.82310624419014	7462.505496263382	199.47118104732948	9.456893758560746	4.285710333277904	0.36515264187107355	0.5877040161158013	1.2344864974549066	3.9337237630433117	0.8201315150613518	0.8156456715775575	0.9981714584265172	0.9882369785547588	-0.16054351116769577	0.5499244209226652	0.2979718608255108	8.861716439941034	0.36859424000434365	2.2032743026270243	0.5655717010691603	1.803593775013162	3.4356510229596617	5.452063991538375	87.03389830508475	0.04097641163139583	53.261772018115984	1164.265536723164	4.821222394231826	83.74152542372882	296.2928436911488	23527.228342749528
ID_22.nii.gz	14.212602180713487	55.514483956043456	1343819110.7333446	3.4008594832740298	25.808754713614604	2.081867086705777	66.41644637838097	38.811144144163165	13.585473647796187	44.399621521476234	1.3474996335565665	65.0689467448244	10.679353460222163	1038.928669209536	-0.5677506280317116	36283115989.8003	0.11242592861405462	244.186507392182	82.14941690023443	1746.4095876500976	-102.90030721891686	25.670698354748335	8.249233474477366	0.5103135702025059	2.071701066939089	2.677638213957574	3.8792019820631944	0.47685095409978145	0.4127808198739184	0.963562069277626	0.883007654073882	-0.09458602644732468	0.6596135859401518	0.3820991103356287	8.819569525340263	0.025333277496019872	6.208839993177579	0.0812348915440986	4.078852094082455	8.479982957306426	6.328933758944368	127.7277108433735	0.10259253883001887	13.505055724907663	139.970281124498	9.856708117611007	78.3140562248996	41.10763052208836	4458.707630522088
ID_220.nii.gz	13.420238699005075	40.738106343691896	5864852455.258608	2.379930007307213	7.322410353108662	4.385883162858685	47.252228054462734	32.676161461623494	7.972978051333575	36.954449688949616	0.6082929392038056	46.64393511525893	4.478417255620645	1032.729744281747	-1.5973257532676273	158351016291.98242	0.2928198256284988	110.67027312922423	55.19241940390287	815.1885817955996	-75.4923414104603	11.899670000438402	2.8123585407690217	0.6135001526291632	0.9992161211963697	1.9258439162053789	1.791667225571924	0.673434961859428	0.6463960829612525	0.9761707007840451	0.9204946480468176	-0.13388263092438119	0.6448698419583501	0.38827881533192526	7.274478177888034	0.1460725732461648	4.129015827832611	0.33749751113959303	3.020899460367434	3.678007135301855	6.050447730756998	263.18257865066374	0.047860079769169624	44.70570248005216	1610.2162211311147	4.527537136560827	53.8590652845972	171.21603927986908	10814.051827605019
ID_221.nii.gz	2.393395060024651	64.00369687466288	1834743401.2294154	3.6816624536883102	46.23322235556637	59.146250874906194	951.4288790530294	51.75851294089604	30.58654284518826	53.36916516581885	0.8540846703173731	950.5747943827121	18.18365127456751	1053.859332297068	6.007693996340261	49538071833.194214	0.14288205945980803	4423.5227259768835	188.2307654070755	6434838.083671563	38446.04883292047	415.84589565076715	139.3699017984638	0.4850031939330898	4.033686922959303	3.0554581164713985	122.51241785709225	0.5623827528248685	0.5208158898258473	0.9968683159994443	0.9816297419303397	-0.2963500573860183	0.9248601911879628	0.27404760152975166	10.912911043191432	0.06028752675281896	6.010558959380296	0.2040427079484109	4.648515438189369	138.80394936230775	7.044648007706937	110.66949152542372	0.06699121763040178	46.92204474435565	236.0411622276029	176.84052311674458	295.17857142857144	130.97941888619854	15068.500605326877
ID_222.nii.gz	11.025591630756965	20.787148245849377	371775651.17614436	1.6636072144583824	3.3043902385639434	6.157969677341641	21.79974617440901	17.6287617258672	3.0963312710441224	19.32238163260117	1.7189026005775987	20.08084357383141	1.6071594502312037	1017.6378393507174	-1.953917760675963	10037942581.755898	0.39370426983030865	18.475386674797775	17.330779333826776	17.761033051681128	-3.0425384464147083	1.80437831399103	0.9408455787259563	0.3080422793852826	0.6079941321891105	1.4193354530686955	0.5612729023158418	0.7414742406268121	0.7286568003535212	0.9679084387529575	0.9058497215171519	-0.09151919640765718	0.4515988659780466	0.4067902173364656	4.136954891642452	0.19518445671867718	2.9163799314933216	0.343097010064224	2.221013396786208	0.6863059731792466	5.397197850854509	20.44289693593315	0.05694400260705612	36.54777663115588	141.33983286908077	0.8550833714822201	16.922005571030642	156.2033426183844	2914.5041782729804
ID_223.nii.gz	1.4589634201225794	26.728306774693923	208212591.1773805	2.276820964212957	10.94702176911907	5.608594027891658	51.841761433594094	10.201313971700712	9.030643095046656	4.722071553282511	1.0304317660784632	50.81132966751563	5.417708696726329	1010.2722191329747	1.8028894894639105	5621739961.789273	0.32622068435217216	143.2620017144267	11.113530591055243	1380.6455821785728	100.19288362941231	19.02025307375525	9.272158660847428	0.35335743844464496	1.941405325510594	2.5791308632330754	5.1944434368877435	0.5768301688343258	0.5210599918458065	0.9416927654246975	0.8738051121101612	-0.1963214639631597	0.7669323507904902	0.2333541977724492	2.944395711195141	0.11900573569284513	4.547293868487847	0.31535528088276343	3.342479296259258	7.07310293365067	5.318834713794131	14.343137254901961	0.07030949634755863	24.435890042291426	66.54901960784314	5.726931949250289	12.27450980392157	85.49019607843137	217.3921568627451
ID_224.nii.gz	2.0263800389701796	33.77148865558648	228967498.0869588	2.836564699629553	22.096802441061435	1.7242214254967696	40.611157911531386	15.50385076401898	10.459732826972036	13.080862713879839	1.0381907662093384	39.572967145322046	8.774301789684051	1015.5713300983996	0.3850996060373257	6182122448.347887	0.16135053972891814	137.0556012814396	17.91901214167189	437.2712527022096	4.5851981976526535	15.033608790513133	7.3679387269836685	0.34157939083892075	2.0513657372376506	2.5558864252526403	2.9339242549911595	0.47994104865688086	0.40817652405650917	0.926563088373311	0.8343347223977322	-0.12487137348060275	0.6812384325028064	0.3151777851077991	3.9992724423556014	0.033772517462320566	5.451099002976481	0.10383984287905942	3.707822208041027	5.6003868793742	5.4092569120697185	27.675675675675677	0.12466520574628683	7.970051132213294	35.81981981981982	5.4588913237561885	18.315315315315317	32.432432432432435	513.6306306306307
ID_225.nii.gz	3.6094708152825046	45.88842076765577	1489897341.5883055	3.067684099495598	32.055588560381764	1.5920995244451044	54.35190181464564	28.90382812901147	15.081150557990854	37.180075788524874	1.2083601667783896	53.14354164786725	13.01494777667113	1029.0373160675429	-0.45749107236927317	40227228222.88425	0.14827123394096633	274.7103209577795	52.063610666999416	2426.455388641398	-135.7514253975545	34.50474217066863	6.788936296691001	0.6696153626445993	1.6947734138135198	2.4674502901495696	3.82378388411262	0.5663470694761067	0.5190272165812752	0.9548923399275004	0.8844555079322394	-0.15880316541953948	0.7594139492122587	0.3626331681093605	6.717567247724213	0.04721260110342506	5.529689324386642	0.15148779644994081	3.9575008619065053	10.323419616839903	6.5106291412048245	107.60412224591329	0.07647769882438755	26.29913282607169	208.6176261549396	11.156551489683274	50.711442786069654	90.15138592750533	5788.900497512438
ID_226.nii.gz	12.31917228080356	57.97403585181137	2298149987.0701375	3.7706583933338482	29.36880575717577	135.13372301478879	792.663787158205	42.12337539885478	18.537970181287033	41.71042694521694	1.9455308442274162	790.7182563139776	11.719670156760579	1043.1391078966221	10.109928393624818	62050049650.893715	0.08677147899449039	2118.0688706579945	102.60888462441548	3053429.278156134	18790.508160509984	171.70484623109408	88.94769970715313	0.294260475577198	3.075809715251024	2.9027416053511743	79.23369376293583	0.4681306244732507	0.4027634312810743	0.9974810432189908	0.9829211604894185	-0.14171492012224765	0.7737509823375129	0.3445202086921422	9.049710860933484	0.014639279020556232	6.827485817032305	0.045504423213364134	4.556531571486962	65.1631364845618	6.873459534908977	237.47064393939394	0.11243875186524334	11.90680867625115	183.26136363636363	84.67514971268079	164.37642045454547	44.114583333333336	4464.742897727273
ID_227.nii.gz	6.860889755124522	36.6289993786075	11766211600.491697	2.3325771004097566	7.7361520712208325	6.304042555039231	132.3697518401751	29.091125845637468	8.799111917099607	34.21237576187422	0.8177136187366616	131.55203822143844	5.429941011356875	1029.1551314055173	-0.821243142118339	317687713213.2758	0.273558297977777	131.73920406590025	45.560111225390344	1286.34302438002	-83.39462721832145	16.045132800912175	2.5311561741236237	0.7256569828718262	0.875225071592982	1.7778081586886967	1.7468077901410566	0.7068480032464334	0.6862932748000439	0.9966794408707317	0.9705560252219296	-0.217644456111309	0.7742834939134476	0.3804840095002212	6.494622591733767	0.13331973043186301	3.9361742757149685	0.22695428449544536	3.0539348408365976	4.644072243758951	6.426155759813272	495.6421820145828	0.04461627347327237	40.51776064835522	3038.959132235125	5.431961999866121	45.54649383382843	197.63876136465927	10534.791610405977
ID_228.nii.gz	3.158125733030849	48.45599059355016	2878103169.8160954	2.902896777046667	31.547580603281027	1.9124143293513578	62.42547959349478	32.88210775761859	15.554096684456043	42.59983777056606	0.6848786799478236	61.740600913546956	12.807467417214188	1033.0294570023248	-0.7584159420417885	77708785585.03458	0.18290183313859354	304.41050869720743	62.0217273687338	3062.051181774341	-189.65830394511795	35.431888665390346	8.932462356979041	0.5947740238955269	1.8084393071309703	2.5126047388712403	5.5493107485874384	0.5956405446971501	0.553501734218778	0.957717386986279	0.8968750877717855	-0.141652629933269	0.7113282949913032	0.3153723297994058	7.4424201385613085	0.07273852722096114	5.22439072096985	0.2174285009231371	3.811763114649965	11.091087755592346	6.53741965989129	164.86281053021875	0.06112822044131211	41.48822741977415	493.2862439747868	12.150622596771516	62.32554690396737	129.42491657397107	10932.52131998517
ID_229.nii.gz	2.669158637485017	42.74070876518693	5962838098.485653	2.7746710899073066	28.28061418243921	1.7949036509040943	49.31136978349111	28.467921611589357	14.10583568567693	37.530323981915814	0.9271952867352518	48.38417449675586	11.92038001756705	1028.5869656642014	-0.6842492946055577	160996628659.11264	0.18932193981607645	244.88015022663578	49.721749730801726	2176.8569713886236	-150.98959713627872	30.644055879823586	4.79602186225417	0.7275093604949576	1.3192180519739778	2.2079881913768187	2.9993615457463054	0.6357912363001723	0.5998912766272851	0.9617335529547765	0.9008600979710126	-0.19222163321169813	0.7865636861403542	0.3513871130535897	6.576757820004281	0.07772751960713564	4.8847659152543	0.19433823736881337	3.6295477506690528	8.860019435519439	6.60913443912796	288.84918381831085	0.051250742338238266	40.11054216002672	1067.0184528034067	9.817995128901147	48.424946770759405	149.0528743789922	8955.908268275372
ID_23.nii.gz	10.35671812393394	60.94939105870865	1308979637.0999522	2.785314369597532	8.846798363787151	4.482635576559737	74.13518390738074	47.76505433111963	13.095332398511673	54.41604873485253	0.44173791533948487	73.69344599204125	6.603442951996371	1047.920454732261	-1.6932047879810563	35342450201.69871	0.20469235620017118	325.67036877454467	113.0306780022066	7701.841806626215	-433.76330411055955	38.13789028326728	7.041666606822473	0.6823582334707724	1.5969138919926835	2.330215653546382	4.39233755441283	0.57144505341183	0.5318345164315099	0.974352709258231	0.9155715478205735	-0.15690385764209058	0.746056813718336	0.4370592271589148	10.259236365578282	0.061948008913704264	5.0311690272958725	0.1384202255574108	3.5678104305406086	11.294889222522439	6.062752470478748	83.35738255033557	0.06993069005900635	16.797700554029095	243.99328859060404	12.819760371154453	114.0989932885906	68.36744966442953	8125.392617449665
ID_230.nii.gz	28.064671846402334	124.53521347092729	267575586.08135453	4.244780866046574	38.75024337420743	2.901295858356348	141.2016304040174	89.9438616331992	28.23100356581636	101.97929124896378	2.926201409462507	138.27542899455491	19.55157275011373	1090.5158536345275	-1.0070194946892301	7224540824.196572	0.06453333333333335	1247.2055163519126	382.4735855670797	47821.625940621016	-1281.4589471782492	120.17052606626605	53.481437266688665	0.38152674900883266	5.056449585316211	3.608511775801271	26.636599394713638	0.3393826834462574	0.2598089552983198	0.9489126728073022	0.8691916196514592	-0.3337285388106039	0.9635560653156993	0.22302309396516204	19.125023921954416	0.011011441406561667	6.9493404932281715	0.035205566649368455	4.887967767737	43.41299083323868	5.8995697627736945	52.217777777777776	0.23207901234567901	3.4861432098765435	14.52	50.15043950617284	390.84	15.106666666666667	6984.004444444445
ID_231.nii.gz	1.643573939969819	45.80941901835586	10131149471.495218	3.1022838878877184	34.38459014530279	29.94296468764101	377.36622570081386	28.23044373219949	16.23637094327047	36.33427636821128	0.618152675155063	376.7480730256588	13.799065907014882	1028.4170657282157	1.923712747100765	273541035730.37088	0.14926258517297836	383.8156633173859	51.184958286044655	23184.403395402678	137.1725347905977	46.727147481007265	7.222483368670172	0.7304582958486225	1.3916385558339956	2.2592408659466865	5.2278140952365515	0.61794956529744	0.5779447115290842	0.9988700829550032	0.9827269439003321	-0.23784684250723262	0.8647655456104457	0.3607277863694288	6.4267356468960495	0.052746820775632676	5.401311102480548	0.13820041448067058	3.971057514396935	13.487407712419364	6.856414239375591	521.3655913978495	0.0544279769702317	38.14372042855996	1429.7863033719595	15.136161646359877	53.20837248146988	138.56801336256393	6086.045411838397
ID_232.nii.gz	1.2902609785165695	214.2767038874801	68611098.29306588	3.92785635635627	117.84737008851356	2.5373996915824777	271.8691732397534	75.04292782091545	72.59763504286818	32.127529019491604	0.7201155793963085	271.14905766035713	55.55193162498471	1078.37839883267	0.9872064788500182	1852499653.9127786	0.09910945130709566	7182.674411147378	349.6497025373393	1530609.3771731553	16771.619947311963	778.0511486775154	459.39530456382033	0.26327457753470085	15.44794591822627	3.846622701968636	208.88381958776506	0.22937312287743963	0.16600352576609073	0.8942099129152268	0.812214080937922	-0.6296703357839417	0.9954602458999003	0.06156517442491664	16.390160893510508	0.0322874998527998	5.223885601479325	0.08157428603147719	4.2753592720758045	309.36161331033395	4.825617151453352	23.915254237288135	0.40534329215742604	3.9925308819304797	5.8474576271186445	285.47026716460783	525.457627118644	11.813559322033898	1934.0338983050847
ID_233.nii.gz	69.51072776723827	88.53089696926558	6670189213.167398	2.7672763501536446	10.010710508372014	10.404771301735554	113.94754728516111	78.69812885217007	6.486205963000086	79.69369847023887	2.2551793113853997	111.6923679737757	4.0868740753628305	1078.7380208279476	-1.6389530041735354	180095108755.51974	0.18750556978878388	86.0643906244125	268.2027864776872	565.7506449400623	-31.560217785195714	7.819329100557258	3.790647594007857	0.3440113581771804	1.3983643460095048	2.1717622892294597	1.7991556396043897	0.5477406549916003	0.49690686708927395	0.9931070687452797	0.9453570483980899	-0.060261853736035285	0.47391784247742497	0.4409489799919307	16.346109879480345	0.04295329727140861	5.209486191252944	0.08442663562091099	3.3560615874993283	2.9024941736412795	6.175913324134495	495.72260990928123	0.08648335832332192	11.697853750373142	1074.781926029309	3.5124771486479838	267.0989183531054	59.426378227494766	16062.752442428471
ID_234.nii.gz	36.9800073959914	73.10225007647966	1238669058.4950647	3.1427921131820207	12.866973853428902	5.142593272220603	82.00575596425055	60.0924551933119	10.987056852751538	64.91713841647173	2.5472270410718307	79.45852892317872	6.233861571652431	1060.1976746541957	-1.6261131059910219	33444064579.36675	0.1563087736865162	223.0957843800134	167.28358921357398	2841.5715626526776	-172.4011806959177	21.95634502074241	7.744111492921478	0.4738131121381901	1.786646046640332	2.5227257573234594	4.480301124911572	0.5429339377557222	0.4934948729264844	0.9767855277913868	0.9147667665166483	-0.12685696091458246	0.7051043540636905	0.3931981564913481	12.795565539252825	0.04207167945871352	5.633731524804063	0.11055364603189574	3.7905876692676888	7.425114128415971	6.444544754219534	91.62976406533575	0.08314860622988725	18.867460910866566	172.25226860254082	8.977738050928687	165.3638838475499	65.58257713248639	12685.617967332124
ID_235.nii.gz	20.62920781139866	33.99197547825328	9565989471.917337	1.845018954647967	3.7735393395014576	7.9679797770573035	40.873703146414584	29.115080633496184	4.2945478438550015	30.935203277681808	1.4204786820475392	39.45322446436705	1.8733002010446653	1029.1365080303535	-2.266312769109161	258281715741.7681	0.4040868664196428	44.10297362217746	42.641509617348234	229.44284681327446	-26.248148481505613	4.7943446389770905	1.2044804447674737	0.5926194353008806	0.6132712293630569	1.4769104178589951	0.8196274601635095	0.7593107742023959	0.7459673511488988	0.9867090219448991	0.9433355485679211	-0.13992121389447673	0.5928766397721414	0.3583737106325267	6.46090168358652	0.24233158423883042	3.1723045107627246	0.45285802293065086	2.4191073776447816	1.4997062709361408	5.7973067797079345	379.1395039858282	0.041977358722965916	56.15898182311726	3649.7125775022146	1.8557225132409834	41.97431355181577	255.2338352524358	12073.526129317981
ID_236.nii.gz	2.592653376055378	39.11615043901489	1249169921.7397447	2.8218966655183295	29.12182455959909	1.4818203669838506	46.48443578830913	23.597467246432057	13.21062555881575	27.579313465506416	0.6954078737720023	45.78902791453712	11.571855708382369	1023.6998308788551	-0.33145587107150604	33727587886.973106	0.18038038827079864	209.56878808601772	36.75058354226308	1088.4767010396208	-64.54929505795295	23.361630891180557	7.317556845251689	0.520457391474772	1.791786793345311	2.5310403753247934	3.9956425863196077	0.569913550099757	0.5160668133791068	0.9421378227867845	0.8701320680070541	-0.11383365277376055	0.6432444832303172	0.2849713193732796	5.721010564127296	0.07108134817691594	5.170933000311209	0.23283278697223622	3.7351249999123186	7.669796934108059	6.216544023653105	86.65268456375838	0.07269520517093825	42.82863384532228	215.01342281879195	8.386038354128194	35.59731543624161	115.82214765100672	6287.0587248322145
ID_237.nii.gz	5.408568177234354	68.60662745125977	1241814904.0795174	3.6852339447632727	40.716403426097145	2.091134200103114	117.8016854914438	46.178747199366946	21.105925936707646	57.4763822689297	1.5516375809571588	116.25004791048664	16.910532367582412	1046.458251112927	-0.6002680289330664	33529002410.14697	0.10195372158923012	584.9002306888028	117.92442464514842	11182.997655109124	-437.58067834328807	65.12782139033173	20.704778001703808	0.5145612380029658	2.9755915050104664	3.1233699603220804	11.476665251578499	0.4671903289342979	0.4068724070286916	0.969164681655142	0.9022201171772737	-0.14565115362282713	0.7723793639438108	0.30861900376834694	10.334569604247081	0.02363488739799071	6.676931899776231	0.08173230625639685	4.559966445503059	21.45814984800888	6.6615560423065805	121.59964726631394	0.10723072951174069	18.159697532419464	115.61552028218695	23.655509986344793	118.62345679012346	53.82186948853616	8083.4435626102295
ID_238.nii.gz	6.116911642498229	31.982622103364694	496901404.1791078	2.695194487618255	18.054017034937523	1.61310804320459	35.36647730046098	20.599930806411912	8.91534290765228	22.64938978790315	2.0888583717804896	33.27761892868049	7.514216297553599	1020.6478439402342	-0.2788297050681929	13416337912.83591	0.1684400669804728	97.8025777957631	26.313131616435157	234.9871488749348	-16.623612281607485	10.503829154072598	4.087821840414059	0.43650008710226795	1.4386893481381857	2.2301499979319632	1.9339554680799718	0.5687806422016577	0.5162800527701652	0.9468205968113448	0.8651954397701173	-0.10807977376288581	0.6021908712521972	0.3654327758861747	4.969896097404905	0.05080766760689898	4.894860567183297	0.13189642985129055	3.440336006784835	3.647912748621664	5.833811925875221	41.84276729559748	0.08772068615429242	22.946358486170993	80.34591194968553	3.967626104804223	25.29769392033543	73.84276729559748	2774.1572327044023
ID_239.nii.gz	58.1146501561405	82.27253661431375	1560092202.647477	2.8790016182609595	8.6124252837281	10.596107567408662	97.57210236228528	70.90645993395249	10.165806593608819	75.54739609950872	0.5969206704997081	96.97518169178556	4.157909403035278	1071.0399710532436	-2.7106822057015405	42122489471.48188	0.20222318339100348	285.97366546284366	230.4064784013232	11106.085955631894	-457.412106809172	28.626008353856466	7.529052314048213	0.577776371376309	1.514056059690785	2.2418951339244164	5.155147183241782	0.5879385914375616	0.5499930544389025	0.9846481312564013	0.9376450194321971	-0.1529260777884023	0.7258938112266459	0.4348905767443191	15.004280562050393	0.06382457469941975	5.066405880254894	0.16559671241730328	3.571514146934391	9.03876516697617	6.24572939967033	104.72941176470589	0.07700692041522492	20.61833693771626	275.0235294117647	11.431171604671281	227.5860294117647	81.11470588235294	19721.369852941178
ID_24.nii.gz	17.086361931099606	76.9829243203233	1276942474.7159052	2.9667046030723485	10.912912187507644	4.6416411411710845	85.91164601170766	61.39116265523959	16.43263523760525	70.72420100158314	0.44976360140650873	85.46188241030116	8.350949033343527	1061.623959897946	-1.7410954152823312	34477446817.32944	0.2018643144873875	494.2320667542646	187.54439094976428	15222.720156685868	-696.0949374828892	49.42728109914347	12.879765966349492	0.5808572669844424	1.9388743794017778	2.487049094688754	9.041929234755985	0.5822723609619649	0.5479134701884909	0.9695039931210114	0.9186106764993064	-0.14720409504309526	0.7393063025603043	0.4107843958911748	13.355975747806111	0.0721253077721999	5.159256643555418	0.1973244254374618	3.7436021194684344	15.57676176637324	6.317233018310754	70.4792586054722	0.062205876968642715	26.21090622417112	228.71226831421006	19.796365007412234	183.7855251544572	90.11209179170345	19534.018534863197
ID_240.nii.gz	3.071350444099127	50.14944442437657	254668289.94045007	3.0240889336948378	22.325076032524198	3.1220803516259106	60.041556838945375	17.324341048143534	14.012248758597766	9.63640351380292	2.0810329377539794	57.960523901191394	10.18778004701761	1017.4659458563905	1.1575041273959026	6876043828.392152	0.17314429241853393	288.1360883997294	27.83812704043373	4417.324887745288	205.4453698359798	42.373992134304736	12.416975051215628	0.5520624656646587	2.381471691423803	2.787281738367045	6.37529003809169	0.5039036989625358	0.44456090602752507	0.9421392442874519	0.866250826181497	-0.24045871554156675	0.8641848075193478	0.3024964198054307	4.50797813818681	0.048954504421394276	5.620101228583632	0.17473241579749213	4.067119435966775	13.697741796380088	5.437187285235988	27.86178861788618	0.11325930332474056	16.859739573005488	42.59349593495935	11.716967413576576	27.073170731707318	54.83739837398374	631.0487804878048
ID_241.nii.gz	9.654572313064307	65.81572174903451	7021051065.128395	3.3934539488178097	30.17491108917045	658.8315451989373	1395.084653796914	47.66398117134016	18.49270787700849	57.56034671525443	1.2209385341159609	1393.863715262798	13.764914623485167	1048.1336330998	17.656983500843044	189568378758.46667	0.1347421479817753	984.295391203741	122.05721632555694	1284467.3307258808	4750.429531603208	81.85445289334373	25.30118472239929	0.5325201102025505	1.7099277944718012	2.4191587455290597	22.30207219319895	0.5712029751747411	0.5275144610993868	0.9997582941510037	0.9941169718906119	-0.2019339174041056	0.8437791545403412	0.400126050460491	10.388023148073048	0.04360203501939054	5.906549515229689	0.1446613601657765	4.159172761742205	26.788909403935754	6.992435774155787	417.21749335002346	0.0652820361993465	25.927897109064908	861.1370677515256	39.42925068137669	140.24769206696917	93.59145673603506	12991.645282428415
ID_242.nii.gz	6.632014559724908	54.672185683159995	2292793413.6494617	2.941673404527927	19.40775624277226	2.950373887419803	68.12064126147565	40.548632419624575	14.163983061112464	48.97904251244955	0.7538181651107941	67.36682309636485	9.780009521025328	1040.691563073229	-1.1877401033827522	61905422168.53547	0.1914820506286804	297.4730214496682	86.88729593984704	4463.152422802619	-277.0892002627585	33.82559575787744	7.752165245083443	0.6248869249603618	1.6588856070225877	2.450115812569404	4.9234807313836475	0.6010545909491138	0.5606731340579068	0.9676569721085735	0.9091017680881566	-0.14884113396968426	0.7294223018237129	0.34427986661320936	8.964633949081746	0.0759310233995977	5.211712334089328	0.22134777421387122	3.739083752249714	10.394440250740217	6.540813489913372	128.1384034010392	0.060528296363268404	38.73608855946943	405.3675011809164	11.904134356489264	86.05762871988664	120.2470477090222	12693.411431270666
ID_243.nii.gz	3.802971549390157	60.732970409493014	2032119701.758133	3.412075216108028	41.920657899781965	1.6957580757458905	79.48218690275787	38.88108124709483	20.00100024082185	49.57675299306382	0.5838562240491657	78.8983306787087	16.97202036698767	1039.117918088679	-0.5586337523505797	54867231947.46959	0.12061128358485389	492.14671981766674	88.71369577537169	7253.893345126666	-326.1267161544601	57.14645808738529	14.24759361277049	0.5985924046902388	2.438729480346318	2.8630306917620163	8.105751259633344	0.5074287143468721	0.45345632255625595	0.955156542764873	0.8857651479578698	-0.13494031257370567	0.7412771868744816	0.3365688667594108	8.830165098774092	0.03131988624423034	6.230947596046123	0.11581761489115901	4.327525541454429	17.84851292503894	6.656212343664743	161.73538788522848	0.08593803819618942	22.046282190131695	226.990435706695	19.696044296828504	88.07013815090329	70.33475026567481	7958.723698193411
ID_244.nii.gz	63.99767583043923	94.10155557483658	787407361.5745552	3.36508709609002	12.85025913509908	9.51182110893807	168.71202301155185	77.51033675077333	11.339998724958354	79.94397828216091	2.2244721099925826	166.48755090155927	5.563435717998309	1077.66775489154	-1.5620513478130835	21259998762.51299	0.13589770363989173	339.26412820728876	271.4573408298323	9348.184563530933	-242.23681476215233	30.675162040054992	14.024417716920777	0.3666511652025039	2.3110312125740236	2.7530973561670034	8.533692857429866	0.48285837167639173	0.4197840808345159	0.9890235112741403	0.9415113770984852	-0.14175867169971518	0.7514659331362311	0.3662611451862224	16.34895484172421	0.02646197741920509	6.056861099264764	0.06936339436874107	4.040764134620528	11.17489493924394	6.2621641286024134	74.47492625368731	0.10984502397299015	8.753717771338572	92.1386430678466	13.61788750532975	269.94837758112095	38.342182890855455	10518.738938053097
ID_245.nii.gz	6.637145003980127	49.838177251683696	842935688.0873523	3.2189292194505175	30.337419661644255	1.7081119732676273	55.23380384173436	32.8258539678441	14.993928821190966	39.679993047365706	1.7065287932759559	53.5272750484584	12.60407194230216	1032.9604058774821	-0.5007788133648531	22759263578.358513	0.13226085563211024	277.95548616603867	64.60035366178995	2093.9413499073903	-125.2179580887748	28.634423234879954	10.113272461573878	0.4754640291705688	2.1768994320157082	2.727111842749821	5.234901506548955	0.5099769078658012	0.4524383722808984	0.9437746499348297	0.8664421337398723	-0.10948545160703332	0.656122800787469	0.3324547565372259	7.743260185650139	0.04316110917187245	5.760000969471873	0.15928648424442743	3.975825103858347	9.68692392411346	6.144013308398347	78.15696202531646	0.09893286332318539	24.690472680660154	104.48607594936709	11.225021631148856	60.972151898734175	68.41772151898734	6289.782278481012
ID_246.nii.gz	4.490298285459057	60.73784621742022	70712653.74400261	3.5246275341169433	40.0835350194524	1.8428755650508013	66.77027477275136	27.10897115706146	18.826327553080812	21.221155870639326	1.5122797307385196	65.25799504201285	15.752037573770494	1027.3328294412674	0.6051161804480796	1909241651.0880704	0.10269547783470703	459.90381648284733	51.99214925836927	4666.678234594772	62.36141276877465	47.814031138754345	32.6693374290755	0.19263441927719246	4.397797046949792	3.220222642282223	12.262241403373581	0.3376617663026304	0.25440424558643954	0.8813014574225472	0.7894790932405713	-0.4670275370703074	0.9821675730142938	0.20541701976582383	6.937311113758929	0.02396782119706564	5.559470643094505	0.05203196139684486	4.0488282175718915	20.120842141957457	4.631179257809738	20.46268656716418	0.30541323234573403	1.603920695032301	6.880597014925373	18.76408999777233	52.82089552238806	11.149253731343284	624.1641791044776
ID_247.nii.gz	60.008857306629594	69.18685410310385	1464174136.7006688	1.6782590154720567	5.210230478053681	3.124528534801966	74.64280846425211	64.54136637890001	2.917287550515784	64.43464949363626	49.16814677189813	25.474661692353983	2.0771301128676796	1064.547657793014	-0.1514472343215926	39532701690.91806	0.362043391578564	13.394980736657407	19.772410053280566	5.776296173021602	-0.2894497357667367	1.315881848783363	1.055681025491022	0.10857409376625796	0.7341440794912537	1.4685717847973454	0.5035652456272829	0.6822372645794691	0.6649309635492693	0.9731121135882097	0.9006551042822312	-0.0318769601388568	0.24420333935133437	0.4921632527371433	4.439286901619206	0.1413793304082551	3.2767353095321448	0.2097320061838315	2.2131404860773047	0.5928907185685961	5.49601916913965	79.36068111455108	0.061424675785256254	21.547493985373194	467.76006191950466	0.6048096646186583	20.17105263157895	111.12229102167183	2237.8212074303406
ID_248.nii.gz	3.890293551487842	103.18562816040428	348650968.9377021	4.247657968648317	74.32097751294441	1.6046282444554905	121.90586045001454	59.83516569584202	33.828359567667704	70.00584805344315	1.9763514815229724	119.92950896849158	28.805309586727155	1060.5095685378465	-0.2659094908596013	9413576161.317957	0.06374609781477628	1429.9665147965902	213.66364558533937	61127.9845034614	-1104.7847685450438	175.24267690562445	42.4140837252752	0.606811751416992	4.55771587709663	3.5804046303304293	20.352695176572645	0.36669308462084793	0.28596280100082516	0.9460050469761333	0.8639414776305251	-0.3214560496015938	0.9610525483664922	0.18720258131837547	13.428942105335643	0.012524667897658954	7.111787529774466	0.06193596692883492	5.131096210489451	54.4141901577249	6.343571565675187	59.29032258064516	0.19125910509885535	10.366285119667014	19.761290322580646	57.639791883454734	212.36129032258066	29.612903225806452	4700.167741935484
ID_249.nii.gz	14.13083269861068	52.73299785602199	3628293272.4992313	3.090102470376642	20.778261037848377	677.6728061720643	920.5815235550621	40.118232695321886	12.85560285911634	46.894268410478915	1.739359060843392	918.8421644942187	9.135724412249937	1040.3972289196493	19.834938937531472	97963918357.47925	0.1638595345777251	580.4559584450615	84.06749228163591	400681.6531711668	1681.3040419233116	34.64553923717026	11.419026480283115	0.5362699538792198	1.4686874876305789	2.302930295140819	9.211113741271983	0.6071806466725508	0.5667035430636156	0.9997351996469349	0.9923115697980411	-0.17435014407705035	0.7755269072289652	0.3662161278104192	8.84629370661489	0.06542326207291907	5.34126198787661	0.15924144807939905	3.8136443168166094	11.516141429363346	6.722305054929661	204.95465393794748	0.06114398983828982	41.299335772181756	549.2571599045347	23.39070314235508	96.09278042959427	129.41945107398567	13899.262828162291
ID_25.nii.gz	36.84854313280366	46.66383409477666	1962307899.443134	1.9791147652258294	4.665817529485047	17.924813653257313	55.504819539096296	41.20185461351066	3.897646364602464	42.17218392381366	0.5811562286024442	54.92366331049385	1.9900519023570722	1041.2242845525948	-3.2938414231513975	52982313284.96462	0.34270687707945424	46.708691448858865	78.51769728847097	392.9104778647483	-30.537071001130837	4.440380974577112	1.9706694279103318	0.381343037782124	0.8615373172776201	1.6941255266752995	1.2224835063608679	0.6727001681278085	0.6526401740640595	0.9879582513996961	0.9387450147122789	-0.059423084268691875	0.4356934114470021	0.47028572236531646	8.826095444072301	0.138923768246224	3.680621301793141	0.2995474471542719	2.580826796132155	1.6027626006218614	5.660872900280699	94.12265193370166	0.05200146515674125	29.015666188455782	620.2994475138122	1.9779619059247278	78.24585635359117	126.22872928176795	10198.872375690607
ID_250.nii.gz	8.295364358612167	34.07201356372168	5622857923.656703	2.291784538506294	8.391108239683696	52.22298671698547	216.07917847932353	26.84286288621662	7.8121908176678305	30.783645286642635	0.7530734998796309	215.3261049794439	4.879302591251137	1026.9126048793767	3.280935448704009	151817163938.731	0.31496860524208325	143.23299978541357	38.38092235009239	5076.072353236362	52.87559364733348	14.68168134598714	4.385637830504593	0.5381741774383346	0.9318900611863431	1.8413463471750016	3.491015073642063	0.7190623219734478	0.6948316565718363	0.9980338969303766	0.9805963336830176	-0.18770596403642104	0.7289540448912989	0.32167407822750366	5.98383903382209	0.1886574705458424	3.934670404309675	0.41092178772422755	2.989386706685223	4.766829794122932	6.204926531497657	228.9463615903976	0.04293817734253518	63.27800540720327	1679.4126031507876	5.810061573908105	40.366466616654165	230.47861965491373	10646.3192048012
ID_251.nii.gz	2.4007404128399914	52.73735909656037	3174021836.8710303	3.2945246114582436	33.924283874363844	1.8244897956930695	66.17864674197924	33.600395831506994	16.861982204294524	42.026079126748535	0.4255328290591036	65.75311391292013	13.94979491323419	1033.776678576518	-0.590669839268406	85698589595.51782	0.12560600392250224	364.44290564917287	66.80239351226182	4619.7858228898895	-219.89450367368283	46.41958233848638	8.448212849340798	0.6909482460261174	1.883765515541769	2.5989315719899873	4.786533051798656	0.5441071971807085	0.49279131052002767	0.9641586770129807	0.8959710562666849	-0.16492048163978637	0.790226293747237	0.3564860676718453	7.569757086438228	0.03178705111564059	6.010074704911738	0.09051701908544534	4.247787662671327	13.716948796956796	6.705349705369944	221.6996632996633	0.0746463512793479	21.399474430046823	373.0498316498317	14.493370971216088	66.9070707070707	80.88148148148149	5434.840404040404
ID_252.nii.gz	18.20248169439888	64.13169154994407	4199205963.7667894	2.875050499896758	10.691544818002129	4.918038369118981	77.81441513315231	51.62044317933497	12.943898103246699	58.911515418060056	0.42213342683515914	77.39228170631715	6.692551778217459	1051.7692910836954	-1.766047598635265	113378561021.70331	0.2090467920866177	313.08515399798483	132.1249529477593	8190.256749835676	-435.6446821354278	35.881120664245586	6.768842879288362	0.6784937896414855	1.4281311837647164	2.2404785095616617	4.6592740359544385	0.6283889796621823	0.5968195093547114	0.9784004713948442	0.9292954724949456	-0.16077168260789076	0.7399162071904007	0.39261861307536666	11.173189505106539	0.08216886954743341	5.031561515079809	0.206168758863075	3.621553599380427	10.662490885883484	6.611689182902245	212.92518440463647	0.05609198746170613	35.509515312552395	793.5416227608008	12.592039093893966	130.25395152792413	131.1327713382508	19887.96311907271
ID_253.nii.gz	7.177430018733837	66.00392704510075	6064134494.800791	3.2125752949787394	17.332542115411577	3.2363341619016897	85.17360488990516	49.348484430854974	16.564258287859964	58.24341366972715	0.5296114229556869	84.64399346694948	10.833055767551633	1049.5563263839827	-1.290344213408956	163731631359.62134	0.14926326574553228	436.2404753092193	125.1654108309799	11710.129280901914	-591.0931355120445	55.121817861452996	8.819055794154126	0.7225887241748824	1.745201185864674	2.4784894045049204	5.684755335888917	0.5718369323675984	0.5291949607116622	0.977283751646232	0.9225035691345578	-0.1662541294989596	0.7850803508268723	0.39148953664371394	10.657633518203227	0.04265407076313147	5.759887453336183	0.11757625756993736	4.054026448304728	15.985218413901775	6.845889020610609	362.6574023614896	0.0658778205924595	23.72813208370559	821.6942779291553	17.425666007535053	124.97820163487738	93.83415077202544	12992.177838328793
ID_254.nii.gz	10.905045037509614	56.15599562137062	781615858.5378143	2.91092981401401	15.321459683035066	3.316333663847652	63.33450754082199	42.49905265235787	13.500239768561272	50.27260690264925	0.9175763603478485	62.41693118047414	8.789589166551131	1042.6348473690496	-1.3052472593053628	21103628180.520985	0.2027909262013962	283.1501672177532	95.29969347085886	3493.6655404546577	-226.83721260726273	26.63680220726023	7.973376276326476	0.5321043545005203	1.6998780578736121	2.4497282968714518	4.979683481708876	0.5897423888065749	0.548789350514216	0.9624585630135473	0.901386886619766	-0.14501824926244267	0.706649553037551	0.3601146852748359	9.519668813971107	0.08752298010925297	4.931934262501472	0.24658592433676513	3.529076936673026	8.652544620896679	6.1075378740724595	52.94993045897079	0.0736438532113641	35.0259613394434	145.8066759388039	11.2959662334296	92.59666203059805	101.38386648122392	11819.314325452016
ID_255.nii.gz	12.895467966095548	65.32427127629354	5042646685.667196	3.493369850901163	22.968225354019452	6.1665603109770375	208.5889048915866	47.83808561869082	15.947302839853137	55.37898749411117	0.4239580813391124	208.16494681024747	10.912642392389793	1048.0346072228044	-0.47864305358037335	136151460513.0143	0.11638612209990466	411.8842636149617	115.98482516431446	11205.768812189934	-346.7371065422246	49.717751613087486	11.271579213919969	0.629225375529167	2.108760527879412	2.730562468121771	6.693738311710498	0.5215437384635412	0.46755303346581195	0.9939290189762897	0.9551696396917	-0.13854257595193356	0.7531506890893339	0.35982790402718146	10.313652008325077	0.027857972745609957	6.337783809938771	0.08798747881041018	4.294085703312091	15.247332706751864	6.987652499920403	381.01524722282727	0.08299177678562998	22.818072501856378	534.3286865606622	16.529376915362093	118.16967980832062	72.92202134611196	9388.382269658026
ID_26.nii.gz	35.35748106462485	104.50390660206811	2759991986.902301	3.2670007297866137	10.591425248426532	5.841858449928511	129.82469876545656	86.85969368957858	18.717905383713944	96.52949600437303	1.499697103920587	128.32500166153596	7.604607011217992	1087.2025644893636	-2.0181094661356487	74519783646.36212	0.16419003250966346	745.4224652442259	351.47085885161	57926.95212039418	-1931.1921404588552	89.60152112218891	13.072827871199069	0.7413209034562803	2.012439577313243	2.5637687885759677	8.880069031449809	0.5351637587254572	0.4865269802102097	0.9839724304234836	0.9364271230878513	-0.17307340788172207	0.7955528108308287	0.40813885743876954	18.229779841418143	0.04346787244201085	5.7851104034780585	0.11409877454255539	3.9414167571080174	25.66858724834699	6.424761393843944	209.06081370449678	0.08953353905974167	14.228237095864532	383.38372591006424	29.89392514065359	349.71391862955034	60.276231263383295	23173.558886509636
ID_27.nii.gz	8.922093506011143	101.49360374812956	1146950178.9436913	4.52470123016831	60.4737704380925	1.7285772594780375	123.5815944169553	58.29591457919323	30.119861102995962	60.14683526970035	1.0472360484286698	122.53435836852663	24.552107522013316	1058.8500461714648	-0.123177184847083	30967654831.479664	0.045872594070493995	1173.177462301937	204.15881335585496	39320.44097755698	-500.92935632733986	140.24727422819666	33.7559620101938	0.6105719600655993	4.21312277862412	3.541769952985621	15.330658263367912	0.3517816978061052	0.2701000723782083	0.9547104414273435	0.870002124045089	-0.17315892230792077	0.8656874813091299	0.23469909910518874	13.321757693980711	0.005069230979874491	8.216869752231391	0.01845200084688359	5.378387924771046	43.5008090595976	6.8188853155623805	207.9051808406647	0.20323087081198896	5.3519682684378544	46.92766373411535	46.74720146312237	194.64418377321604	20.01270772238514	4993.621700879766
ID_28.nii.gz	10.93763752350677	55.6117771467008	2952714699.431761	3.2556016263129597	21.064102467954793	247.6467551532685	669.5448138122699	41.909773783210326	14.259753276855719	47.68560821646378	2.4509905051960383	667.0938233070739	9.609569319159863	1042.2838700285859	11.955922808571655	79723296884.65755	0.1426440035930847	779.6890167857797	90.47631529634548	445837.86994899507	2816.1360471854955	53.7068731762503	28.89536408783544	0.28618801851137105	2.0158449442964304	2.5418646690371136	24.713258584511518	0.5418805636844976	0.49291793382238286	0.9988349851385016	0.9860421721956614	-0.135727016018233	0.7213168559820128	0.39325753912504546	9.179762884512797	0.04214227420857661	5.773219974891659	0.12815683338458078	3.975845930720688	20.650559316021432	6.607511974333502	221.588668138337	0.08152636796848307	21.490534040904635	387.70640176600443	31.207488733708345	109.93230316409124	74.26931567328919	8094.26195732156
ID_29.nii.gz	3.5665941027906287	8.942437616649272	1780562131.4960756	0.690070365328401	2.466819787999122	3.531168458806684	9.832035795608114	7.254083216961596	1.7281104223313488	8.293104001133514	0.9925446485515235	8.83949114705659	1.1652507463710642	1007.2563313733903	-1.3206792412434252	48075177550.39404	0.6989349112426035	4.528934539222075	3.4309317551686793	0.6295439542800985	-0.3779205691648086	0.3658720968576083	0.17366395075743182	0.3543596427987646	0.17366395075743182	0.6591116007522927	0.14224690055764613	0.913168024621284	0.913168024621284	0.9652672098485138	0.9421120164141895	-0.12951704366261002	0.3622265874148735	0.17366395075743182	1.839254576849132	0.5879850756348337	1.188934247203042	0.7524226014704158	1.0152702964456102	0.13488401190376004	4.6258122087178295	125.75213675213675	0.0716536391750067	47.297846608387914	1226.6307692307691	0.15053254437869823	3.4461538461538463	400.1168091168091	1536.5732193732194
ID_3.nii.gz	13.482440648387287	54.71876438272381	1645756464.7969952	2.8434859662003773	9.681085721712542	4.30186354235222	68.51736807222525	43.18727195467655	11.097556967327874	48.899462650909356	1.1151197925491096	67.40224827967614	6.175302400806487	1043.2944312936704	-1.562941538127134	44435424549.51887	0.20369495534839446	223.58600014278622	92.32789033413903	3096.6436203760386	-204.5310193926431	24.004521672217546	6.749993399139068	0.5564930111162991	1.5590103003321372	2.333822501226995	4.245082696186401	0.5916351210503332	0.5536318245725853	0.9716281303548768	0.9128934489642071	-0.1256144469670166	0.6670445809214354	0.4034028536027217	9.38137961020993	0.07001712992310782	5.085686786016746	0.17054422081930493	3.5854619288804983	7.688628767839156	6.273694010356333	106.04761904761905	0.07013731418493323	26.054021094034322	307.9867724867725	9.01446584292153	92.25595238095238	94.9484126984127	10404.03902116402
ID_30.nii.gz	24.50713340951627	91.87345970662885	1397370697.9590802	4.007937126987346	32.834972240168575	2.8825765741322926	111.40503161286614	67.72745723713828	21.154625262660968	77.40641840491185	1.4722246451099492	109.93280696775619	14.832241330994894	1068.0406236862655	-0.9849447313681463	37729008844.895164	0.0813840899625156	668.8509060620665	228.65873517451837	19700.06798972922	-748.9914634154914	72.12241304007993	19.016185187683625	0.5790760769149483	2.9437106641657866	3.0910766002918084	10.105790732269998	0.42885858636133417	0.3561849535744723	0.9695052942300186	0.8980820343803656	-0.15536588779476718	0.8025439093367596	0.31108144150932965	14.675305534584973	0.014097153594656606	7.132616530121047	0.04386501031435028	4.678056190089254	22.784649556940884	6.477725429648627	202.94938775510204	0.16567296959600167	6.903314285714286	99.69551020408163	26.798991087047064	223.18775510204082	29.452244897959183	7755.839183673469
ID_31.nii.gz	16.390450947233063	55.57658590519635	230828171.45689917	2.9820356066064306	11.528270825062535	4.602663203338517	64.57214136983478	43.35795716236801	10.67170060803595	47.70640008086539	0.7979644456335735	63.77417692420121	5.788966765035517	1043.4616090272202	-1.5455550995683884	6232360629.336277	0.16585083659665362	216.3027396455704	91.93725530961173	2480.5203635035114	-163.1626080741243	21.07982033856418	8.892563540839404	0.4060507161225129	1.9993983027225692	2.58227450365421	4.698930369264845	0.5011815085880578	0.4417337269104373	0.9582519120333017	0.8822608493060335	-0.16526558162449984	0.7747699108585219	0.3825299536848592	9.427696078917787	0.040932187699678144	5.2850951469970076	0.09729786247139637	3.613247474110233	7.493095969850898	5.611271415592643	23.07547169811321	0.10884656461374155	8.937700249199002	35.160377358490564	8.486739053043788	92.74528301886792	33.18867924528302	3498.7169811320755
ID_32.nii.gz	10.041945385153088	40.0291102341058	928609576.3596828	2.279359364940831	6.286222046065511	4.326694748581559	46.130846652652124	31.888609904480106	8.404742929549432	36.63247452798798	1.0053070193399938	45.12553963331213	4.583955085805305	1031.949242426482	-1.634431017868281	25072458561.711437	0.32269484891844114	125.13569399002348	52.87809100867663	766.7285557417865	-71.70085595321734	11.703359926533976	4.650835906077993	0.42836529797322836	1.2592518490773406	2.1357014351142256	3.0477017594020475	0.65257917166486	0.6210010595049249	0.9630468568766569	0.9056985965859976	-0.08189679683247425	0.5298834791953848	0.3540320917399489	7.149383897764976	0.16137126181804076	4.0652645493394095	0.36933931577880286	2.9902583454066236	4.088548958152993	5.717296971676078	46.830275229357795	0.05370444407036445	45.081658740846734	281.38990825688074	5.020089849339281	52.64908256880734	140.50229357798165	8841.91743119266
ID_33.nii.gz	25.700196741281705	35.08302171717772	6533003710.654185	1.6473056467723157	3.4006370001672614	36.44497541749255	144.8690198576718	30.81795791893497	3.5743182761958847	32.22686341445667	1.699660912872628	143.16935894479917	1.5624004268160843	1030.8358717303297	-0.6776395218073651	176391100187.663	0.482312987513805	36.932077865623555	45.96425094129923	150.50616708732844	-10.51263797484667	2.9896767085778473	1.4956367917824784	0.32916631558990106	0.6289149302968297	1.5238051158273715	1.097838079582441	0.7676883122476735	0.752969583669373	0.9982995530461168	0.9798697934903043	-0.057865174077589475	0.3821398291817857	0.3256823132270513	6.752079473460688	0.30646321006748306	2.8925674249051037	0.532614297867188	2.1761831227765245	1.1213283750900813	5.477107495712545	266.73975276512687	0.04338642692991654	64.41576294812538	2965.260247234873	1.5278016474141003	45.76284970722186	268.94111906310997	13152.026024723487
ID_34.nii.gz	6.806428357802013	64.21758765500641	687732208.7892649	3.7522277315084027	39.74708577807694	1.6797239478130752	71.94280375147363	38.83970422003539	18.84140536266398	40.76810261683784	1.3757564902218267	70.5670472612518	15.674500383186828	1039.0584199086918	-0.27448251926271894	18568769637.310154	0.08073805539605046	454.4689191768707	91.62740260899066	5770.3575590691225	-191.93280415667445	52.00876498721678	14.3566615436275	0.5642442683283689	2.6803025519276487	2.972277658093704	6.830347012534667	0.44751078297684654	0.37687011362705025	0.948178149532697	0.8655214048266842	-0.15220447382974037	0.78273851384027	0.3037180894795753	9.065470473235886	0.014393353782888741	6.789211514653739	0.04789251115571322	4.578865528542254	16.59135663271107	6.474567950653183	87.69701726844583	0.13767192663806255	11.087461092394935	51.430141287284144	18.24563729609704	86.69073783359498	37.55259026687598	4646.200941915227
ID_35.nii.gz	31.729672603370695	39.35552799323816	12627904102.875402	1.6808080233164324	3.68978137144709	23.966385391743906	113.98829176664307	35.085417943416715	3.094203690417722	35.816399586527474	0.5066583040692867	113.48163346257378	1.5984927875945358	1035.1002636548683	-2.179787938286768	340953410777.63586	0.41365408095480904	30.73337928033478	58.15084277436509	161.54813112184053	-10.89355963681414	2.6660997653656975	1.2330335552682898	0.36394271500695474	0.6414734504483314	1.4321786488698718	0.8195194109652527	0.7343582955403962	0.7246635549822533	0.9977493165394348	0.9741497546645379	-0.056554389104036686	0.39051257925308913	0.4397441814958679	7.602134445779649	0.20127187108457992	3.0380654387600354	0.3581958342218886	2.2609185136213927	0.974783330158497	5.663514281632727	543.6774138808756	0.04612908653324924	37.232041000189795	4875.326998133379	1.316865435465761	58.00296962497879	201.42236551841168	12261.775750890887
ID_36.nii.gz	33.78794014973127	43.9100190764679	5501633826.558153	1.9997642596284728	4.576364104786251	12.454301825337174	60.19319637378659	37.88691549559303	4.558139840435552	39.46388935746401	0.3141860413767317	59.87901033240986	2.002258344462874	1037.917684853785	-2.8936342035290994	148544113317.07013	0.3376727650369425	63.87117528438453	68.09531082747769	539.5444252516726	-44.43672830568995	5.873848100806688	2.1470139249362736	0.4573730094064775	0.8768715119541622	1.7084493481689118	1.3713222668521863	0.6746873702480582	0.6559693614557853	0.9887332599601251	0.9423574650934661	-0.06781356227683774	0.45946436428724474	0.47165033492003805	8.19530990060919	0.13688362923944578	3.6648859975702477	0.2191137562353944	2.608177953313522	2.005215506435741	5.805812399955498	274.81241433326807	0.05381092898634581	26.673049952094306	1724.4948110436655	2.6165581521180057	67.91384374388095	137.72841198355198	9726.590170354415
ID_37.nii.gz	0.7759502450899213	5.475840832355394	321752948.98116004	0.7360486963994198	1.0748999599079356	19.71070145079513	33.276654893805514	2.724462090653522	2.5225659828334153	1.1183120381597416	0.6176889031002522	32.65896599070526	0.6830450050231287	1002.7352420086396	3.927852290401782	8687329622.491322	0.7964453125	21.618691134669017	1.829457758648776	64.70611106119712	9.847999487207378	2.032205992211735	1.1518358932645616	0.27802844334039073	0.39141512710732707	1.0552674705485796	0.9918809132467719	0.8832182381804297	0.8697280935249838	0.9817856467633562	0.9597247182223655	-0.14590709603244198	0.4332036709031811	0.10388394802012983	1.268497633636181	0.6507651836144382	1.4445902300157778	0.8037372391734738	1.18405113069688	0.7960104713690741	4.704337339269705	15.56875	0.04865234375	41.5458984375	254.8625	0.7703027343750002	2.340625	258.1875	264.471875
ID_38.nii.gz	6.4305881045621245	36.83302015775814	1560852193.5444717	2.8423575821861977	16.694232805044003	23.00881470276051	170.70069877438783	28.21484012887428	10.789745898854433	32.991588176638935	1.602525762098733	169.0981730122891	7.5459898342311	1028.3423243286934	2.7190334434340606	42143009225.70074	0.18969822489552812	262.17854449310687	45.693119344736495	11547.787608738492	237.01024024575543	25.937480457136832	7.934119589220232	0.5253145578317087	1.4473441170119234	2.261738345859249	5.781699318624091	0.6173435515764722	0.5792777543417225	0.9944722575249243	0.9635546938777604	-0.18738459278167288	0.7728717600003951	0.37313482973662765	6.417839041469632	0.08051765145628745	4.812984627590516	0.1871686699357042	3.576297795343064	8.467900011589267	6.289828289893872	90.08130081300813	0.06103069160772909	34.62120027026829	279.99457994579944	10.679900999552	48.59078590785908	119.44579945799458	6605.504065040651
ID_39.nii.gz	31.913347823348673	68.02116641393125	1373755982.5466995	2.8580339104233	9.446813865622971	6.226878886001872	79.5513180558226	56.71670414618542	10.430672626413964	62.157087560474174	2.6117939429523886	76.93952411287022	5.031687842878545	1056.8229665172366	-1.968926234129023	37091411528.76089	0.20734086853063652	224.58973671572784	152.39426498102662	3545.780205114005	-210.9514288097281	21.4025329529973	6.771126401395673	0.5141262517917388	1.531700205101085	2.3201752924058607	4.3747865851340695	0.5913175661696161	0.5543759267936206	0.9779393995985477	0.9232105549919711	-0.1333772576814323	0.688612391226989	0.4197815607985681	12.19555247658491	0.07452102185025786	4.9758145003212295	0.18480076238666898	3.51929468939261	7.043414838598243	6.100366461470957	87.66666666666667	0.07127371273712738	24.72135633551457	255.02926829268293	9.200005948839976	148.95853658536586	89.11219512195122	15442.078861788617
ID_4.nii.gz	26.253468018529418	33.261733204209996	2124268921.2263508	1.566806427278905	3.27302986955306	17.16557727159832	43.90238792213166	29.300834344142086	2.8331764551222003	30.093330498396696	0.391969794532672	43.51041812759899	1.4405606210905253	1029.313240101164	-3.326464211951178	57355260873.11147	0.41654790704037903	25.538666009389075	41.49775132825873	90.43543995241852	-10.369250952685281	2.3248500070850002	1.0700919736482055	0.36543047614078095	0.601611151571958	1.3686119929540874	0.7058409595598574	0.7453011450713976	0.7372140490538908	0.9883990005826317	0.9433346630537661	-0.07534756214437231	0.43805609229665227	0.4325857234054063	6.417473250648653	0.20146477301139443	2.838729961538761	0.2828893220504796	2.1574020146720683	0.8487354951833014	5.6747001291462125	98.51920199501247	0.049136759099756844	31.905195614455135	835.1785536159601	1.1096607608161642	41.49077306733167	186.12319201995012	8059.533665835412
ID_40.nii.gz	32.66870068649377	37.48925688425762	2590931758.4369116	1.325450511759293	2.5223333809013226	32.63024722266306	43.562810411638765	34.70763882916155	1.9260805989316327	34.99607566729287	2.674941110810897	40.887869300827866	1.0511647710565342	1034.7139498585016	-4.504159432454042	69955157477.79662	0.4579605218222799	13.060180363103967	55.79820289763477	48.65213329507681	-5.259137774032599	1.3914044216896555	0.7713904992910953	0.2798107067355646	0.5352071940291979	1.2099625580573408	0.4838765472316287	0.7556505117719117	0.7517186861323679	0.9913142047558966	0.9482452961727907	-0.04722950058160738	0.3230160552261223	0.4509692069180399	7.45942960874409	0.22567969323627235	2.4583815348639906	0.27152844562872586	1.8939281875673049	0.5406987302451877	5.38792118100811	137.04132231404958	0.05662864558431801	23.911652892561982	1108.2644628099174	0.6583935523529814	55.78595041322314	184.2793388429752	10501.585950413222
ID_41.nii.gz	9.55758264032904	45.94075981708584	516737491.3435255	3.3809023350138765	24.803775486133908	72.38447848518943	398.00001214131373	31.56695279418568	15.073300923147691	29.24269270448063	4.642653908981209	393.3573582323325	9.210629278742502	1032.20062317434	7.689028427052096	13951912266.275188	0.10847061324264003	1307.7483844141793	54.796447583525755	598854.2829274524	6045.65094574841	94.57238691895056	46.59404498925629	0.3424237524804327	2.2502313949834423	2.326062907968007	41.22178147094251	0.5337765623976568	0.478402058809575	0.9952086858655826	0.9762635537916966	-0.23670264835330895	0.8502437164515921	0.3795932182183177	6.541834092283759	0.024987650571200243	5.82104676802196	0.06242780493348414	4.141761347348191	35.29160797705171	6.014949724525777	59.952577319587625	0.12361356148368584	11.403150175364013	52.608247422680414	52.339275162078856	98.71958762886598	50.769072164948454	1727.9855670103093
ID_42.nii.gz	14.506259223272226	42.025097199427336	4028154995.925906	2.6648094433237985	10.19608979158765	3.7867178779434223	54.205373997445015	32.65815402638876	8.244396067762839	36.51948640139033	1.768299196343078	52.437074801101936	5.0872815191937955	1032.7128812672318	-1.31185560220912	108760184889.99947	0.22002948464813818	113.03205807884225	55.19097648569196	736.9795598026499	-65.95783628639566	12.255343813874136	2.9408103872621174	0.6075137375503913	1.0583705784535573	1.9678764805890114	1.7799980668244844	0.6526348377190985	0.6229779738212239	0.9788630341069714	0.9219080500127534	-0.14939230717497168	0.6918318017071019	0.4076685495970078	7.270452344419467	0.0901232573354561	4.666357769064589	0.23433863374485103	3.339288756514176	3.799038550284064	6.517890458795296	212.34445326979085	0.05622040065390279	34.34846939823405	831.051363516018	4.629510766677258	54.10510987556262	137.80381254964257	8699.005295207837
ID_43.nii.gz	13.589060598131672	33.65729689095759	8351492927.130225	2.1226194299687378	4.261395079428521	625.346876744877	1160.6105707916092	29.21467256923871	6.489314891701454	30.241438053059845	0.5370027491213807	1160.0735680424878	2.367596641741428	1029.6784797353448	22.44431911689697	225490309032.51608	0.3302353119352228	954.9293982855594	49.37725084207893	2872913.3639405095	12001.708293612988	68.74242160789044	35.92022375702403	0.2885300117481417	1.1130310792051945	1.7548856038926213	34.670907708590576	0.7087810707769407	0.6908940390751988	0.9995150893886499	0.9956532281922178	-0.13333742559549028	0.626609059087598	0.39841011041108276	6.41640609228239	0.16268574032626404	3.6586765937966237	0.31545170003604556	2.797305772720284	26.16566134122862	6.100409640312439	329.75434810206934	0.041862936156159616	44.66626686304857	2601.263552113749	38.339510986882246	78.51872540307224	196.83166180017773	8858.978037323854
ID_44.nii.gz	9.839034976235409	42.8608122964273	401263189.6284609	2.775566391591625	16.759540956092483	2.7444065604068837	47.30261930228727	31.600864960363495	10.54552723202381	37.40428855970069	1.219801958691234	46.082817343596034	7.579457112355165	1031.67756260323	-1.0415487304845736	10834106119.968445	0.19650458386395458	158.24859197125633	55.05509101273166	833.6661934715701	-73.05035654248951	14.808191650990036	5.900869180142156	0.4251082818435633	1.5966887943443635	2.388099890358941	3.3142880027145045	0.5657870101924277	0.5210003822290683	0.9531752074289183	0.880498659845342	-0.10624413259524433	0.6369707799632465	0.40031824908821545	7.267946212917581	0.07355367925441117	4.864294323478075	0.14717324446573923	3.414165153235687	5.177265207783047	5.879399984406934	28.02387267904509	0.0743338797852655	24.74200198411302	74.08222811671088	6.429159425592244	53.04509283819629	73.37135278514589	5166.8063660477455
ID_45.nii.gz	4.084787861417344	59.1893266123716	1466106677.6182342	3.3111549919328227	32.29339968418947	2.1591990512218184	75.75987467069119	40.370527006223384	17.872095855069524	50.33055406920865	0.4009626112548604	75.35891205943634	13.996322546180158	1040.5751582581265	-0.8257009827955373	39584880295.69232	0.13263289034732692	425.8265207177377	90.25701671792643	5911.743816851137	-307.21230733983737	45.156523724434756	14.766759647312073	0.5033042588876995	2.501243847780289	2.894653415170843	8.370105083147166	0.491610069873015	0.43720593992643353	0.9538703146075205	0.883015731604518	-0.0971852364169393	0.6612095039510139	0.36199837490885806	9.091098079514573	0.031818194796101915	6.109673680436239	0.08434325380793332	4.2115369191361145	14.980820842936708	6.436562731896286	108.97636632200886	0.08048476094683077	16.932539725830136	179.58493353028064	17.01999218901706	90.69571639586411	54.78138847858198	5917.669128508124
ID_46.nii.gz	24.453359566073768	145.6960445559707	703467127.6933472	4.822708004595789	66.94814676097103	2.4006620806323387	201.65548441518146	99.43620695568589	37.71807069865602	114.34513741459722	1.5663025330486084	200.08918188213286	28.146230397644846	1100.3575758147535	-0.7028748345270397	18993612447.720375	0.04282188996951663	2026.8214878154267	508.9299644832948	111624.00055324667	-2391.0548134477413	191.44503827290885	84.75045524894043	0.3829831688706894	6.728511055027871	4.172677749410561	38.57664975365673	0.2579660885406416	0.17097256895564927	0.9574561781643686	0.8721047679563065	-0.2184140623484519	0.9329425061852231	0.16644304059531756	21.958431429044587	0.004330772248357546	8.371224893116905	0.018338234631627672	5.440355596797634	69.04887338046228	6.593076230597277	146.14629948364887	0.2515426841370893	2.4766545898370964	24.879518072289155	81.24470540139411	496.67469879518075	8.142857142857142	5073.180722891566
ID_47.nii.gz	2.4153832586581605	19.873649090281948	1049824256.1662297	1.7412827731511258	8.117523373618877	2.5870690034134842	24.575784241535594	14.494154408954744	5.390944895409493	17.64403340503864	0.5678375148792816	24.00794672665631	3.9466673450152405	1014.5143995181324	-1.0594814732188087	28345254916.4882	0.4028181468665898	41.077499696850715	13.045047880781611	58.2868938158579	-9.932721677730823	4.167522185760208	1.2040983693483442	0.5488909688632266	0.633267488096136	1.5309285210290742	0.7952995713000808	0.7611338226835337	0.7399554706136452	0.960648993348408	0.9067836393345291	-0.14790829262367808	0.6091663599530442	0.29437511746187295	3.507634858919635	0.24928664881428902	3.0697440864446772	0.4771086124525258	2.4662147156088334	1.3429051387771382	5.667760023530944	40.498039215686276	0.0397039600153787	53.97535178777393	410.87450980392157	1.5445059592464436	12.892156862745098	231.17843137254903	3502.278431372549
ID_48.nii.gz	43.67953564441966	51.650557266569315	1228018450.526754	1.7633909709200635	4.108271172090717	21.141412485074035	80.51720375563531	47.09703445470712	3.2334014665391537	47.82200073982624	1.5287555145781713	78.98844824105714	1.7123090270365284	1047.11271843731	-3.03346287173183	33156498164.222355	0.40775510204081644	32.84554933098214	99.80170325434445	172.40615427781114	-14.030745432291265	3.166434325453162	1.5457986459534305	0.3396487340313366	0.6600712235237017	1.4864525747578894	1.1003006810818083	0.7479723710655759	0.736596767555227	0.9950132137145229	0.9655491780478422	-0.11857568227542302	0.5484355752516403	0.39115545585598976	9.969774834870432	0.20697558589399148	3.182031132521193	0.40187823147259316	2.410407235263196	1.178058242851648	5.669326794775765	54.676785714285714	0.04881855867346939	35.91821109693878	456.6857142857143	1.3992338966836735	99.95803571428571	185.4125	18873.791964285716
ID_49.nii.gz	55.474148509791554	175.42710421632069	1002509989.0991857	4.5714491865241245	32.96065825719816	4.495283131245322	223.1477685332603	137.13308286151334	34.10231871788003	153.6823436745769	1.9150805265695154	221.23268800669078	18.918851375444415	1138.0828370798831	-1.5250764081820738	27067769705.678013	0.060773591330649204	2160.895917666098	879.7460920099226	311192.01322145644	-6173.432934605211	230.17570324470128	61.543987872931474	0.573284106716179	4.897979672177028	3.695658607251921	36.80572817568358	0.36102901934759435	0.2828745497388017	0.9746237242814525	0.9129000603862247	-0.24796405180168926	0.9330393353750155	0.23818018476857314	28.940275805129843	0.008415778792255363	7.759260889291581	0.026877325680085568	5.268974311306097	72.9299227794082	6.801418996086055	137.85529715762274	0.17810761906669603	5.6951238240223265	47.03875968992248	86.71618292169941	868.1136950904393	21.0	20416.74935400517
ID_5.nii.gz	3.906854960311614	40.72851577731045	179070866.55421674	3.174261028093952	25.189311114018942	1.8082869490550448	49.44217935510729	20.254736863112836	12.065525522617788	16.937088260383725	1.2687065588877684	48.17347279621952	9.721412259546284	1020.3478275905242	0.4012093399559836	4834913396.963852	0.11884802595997837	189.96117708241334	29.844407416809062	884.845920266857	2.7312692428237635	21.058557528294877	10.884423405948631	0.316794020298233	2.5544851966816204	2.7493646558074314	3.849225828600328	0.4178041649549104	0.3391483731900112	0.9146959366952666	0.817310988899155	-0.1478636082032337	0.7680220111274418	0.3189098745558718	5.222121212912965	0.019343548961154068	5.968635565602488	0.04428129933443849	3.99378689603494	7.985745233560879	5.269524493862519	31.441860465116278	0.1828015143320714	3.2468902109248243	20.441860465116278	7.830550297458085	28.343023255813954	17.61627906976744	589.75
ID_50.nii.gz	16.719968605886187	71.11373493537744	406965995.11615384	3.4847271989791713	24.3224070301427	3.0720526911310153	78.08328140831865	52.838398902582846	16.841854777746114	61.48806528751676	1.894081217529082	76.18920019078958	11.49191153490967	1053.0428145397627	-1.139209831908244	10988081868.136154	0.11811654997809769	430.4750500709802	145.62084782923495	6618.760306036982	-335.1225227598962	39.200232998300734	15.702655631156789	0.42210578697244744	2.6617116775831517	2.953645822535876	8.389711190292122	0.45258893104119324	0.38961495017254705	0.9516754462030252	0.8751554435330694	-0.1495967314510603	0.7814849665330594	0.3657444532515059	11.820873280009765	0.027597743003321573	6.054641521545447	0.08995823710073411	4.1491799668953835	13.725722157364384	6.116250883849528	40.83651226158038	0.1112711505765133	10.698973190089761	43.34877384196185	17.57438246627416	139.8365122615804	32.23160762942779	5922.4686648501365
ID_51.nii.gz	23.97052494055269	46.64503014929787	795112591.1796067	2.527200353170433	8.123134312427666	5.6665356088595376	52.34156862379076	38.63296184494092	7.064159258025481	42.1040791102538	1.0679746393658087	51.27359398442495	4.157240548933671	1038.677135379347	-1.7098310190109713	21468039961.84938	0.2390029622456363	91.76212905185878	73.42547469003343	606.6364812944228	-50.75763530099527	8.80308828781762	3.1861470772088336	0.46195724353583717	1.0773657657744626	1.993899951958637	2.0024632716222754	0.6559108405285227	0.6264871519618025	0.9775056251951031	0.9213454585462384	-0.13784313431912862	0.663171461291443	0.3979989856247577	8.486372856897482	0.10297932866289831	4.337131983537933	0.24382378437546232	3.0966736173865286	2.9973088412566136	6.112421994368819	43.9932157394844	0.05969228729916472	34.5244371457134	176.14518317503394	3.813822217394586	71.55766621438264	123.42605156037992	10265.592944369064
ID_52.nii.gz	9.435600397361839	71.25991067342115	849170461.5198101	3.986128800873691	43.65624650530065	49.26961593548012	478.3040666894173	44.85436972205022	22.91311797715938	44.5383407248045	2.719445944940975	475.58462074447635	17.520318011483752	1045.4106737830223	4.659096949821592	22927602461.034874	0.0726402077753429	1162.8229322095212	112.25372752496287	218681.7838699117	2358.0019297247536	105.36738564807507	37.60371972683785	0.4747757675933598	3.077024073492041	3.0580249182439605	27.864338671871334	0.44572578706145427	0.37755100965607996	0.9966612248475506	0.9709616900565025	-0.19519211723266955	0.8664075381234422	0.3137472400376098	9.762139821232818	0.012558808931056403	7.035010030875879	0.048894550936468946	4.844100900635156	35.74277634372823	6.729431723355634	97.96010296010296	0.12607477858443109	12.273881161912051	56.44144144144144	46.64312630335796	136.3925353925354	39.50965250965251	5735.870012870013
ID_53.nii.gz	33.55142249300855	57.10711420497599	2279020170.7775807	2.666739697347908	7.874576821505258	37.3704973581119	213.31836442433627	49.167903965575015	8.19258615381541	51.97672679820054	0.5695753315365877	212.74878909279968	4.011395164198385	1049.274000398311	2.9067248115766255	61533544610.99468	0.240934910966417	222.63720035657732	113.67915360056273	13784.077930437521	163.03161927686412	20.09056229838272	6.405614095223341	0.5091510880573721	1.2057173288613339	2.048992433286808	4.915108546322188	0.6504978240918677	0.6212849893745364	0.9969800771001422	0.9746462934081266	-0.1537338538374286	0.7006246839005992	0.40387944433718137	10.500279397902972	0.10279897784598167	4.570655759308675	0.2549575438077739	3.2641732426913155	6.624044098401517	6.371205883590011	119.61062801932367	0.05778291208662979	35.823306028145346	498.73526570048307	8.858928796471329	115.69661835748792	134.3217391304348	16262.376811594202
ID_54.nii.gz	18.93163001319554	34.027710240997074	2465584149.1405597	1.9295271500856026	4.2415574495438335	7.430340889280533	41.14558754655429	28.43566504483215	4.921239536980189	30.817271331425033	0.7877130864564721	40.35787446009782	2.1237575198904555	1028.4632505432355	-2.202941087225547	66570772026.79511	0.37695481839625977	56.740581751767365	41.025560470820935	330.3159990974565	-35.41133861288631	6.220394940845043	1.9174312973266974	0.526496109357625	0.7561382585899353	1.651066258515147	1.3327831669373884	0.7348840456468627	0.7175330680061875	0.9801007689385126	0.9330744434613566	-0.12111826990688389	0.5772394921987902	0.3589446884489558	6.320535562414305	0.2063445758856387	3.4157360911288865	0.40581216504326145	2.6166051194084186	2.0344565595429356	5.960793172186843	97.59116259116259	0.04186665061825937	45.11534185408059	878.6816816816817	2.3652956136868624	40.9000429000429	187.3191763191763	8734.20592020592
ID_55.nii.gz	4.259143601061124	33.12399374809231	457755117.1224878	2.63352651229346	19.030901482619573	1.8986407587163443	36.14596018219179	22.244135908661782	9.61069179076449	26.46315692290547	1.388318412856096	34.7576417693357	7.867617086703288	1022.3027962051984	-0.6096757576966976	12359388162.30717	0.19657638497946248	119.93372932105156	30.39380778031347	424.92204505757405	-38.630398987438255	12.566817975803778	4.240763207184968	0.49235073365450666	1.3972857678779487	2.2630969904281697	2.2346870676731667	0.591583931358554	0.5431325747685901	0.9465840921288632	0.8708645185972312	-0.11688562294836248	0.6442603313109516	0.34868818364590726	5.3200684741053355	0.08679334403987074	4.659060289371123	0.24862665814783902	3.358471870976383	4.201895295747186	5.778073307182856	37.42465753424658	0.08544442359417026	33.94249494380851	86.10045662100457	4.867454807030712	29.187214611872147	85.40182648401826	3716.415525114155
ID_56.nii.gz	32.035907856386764	36.35939067498836	10443982320.516018	1.1534181241764825	2.31450241135056	47.66185596281088	45.28084280601105	34.01895103793377	1.6025469880975791	34.27357982458121	1.3813740042618703	43.89946880174918	0.9533786466080381	1034.0230941650127	-5.232528492801656	281987522653.9325	0.5166034850463597	8.568160997792452	53.5122303924113	30.34004304176377	-3.0827892947296265	1.003406621141361	0.573635001581779	0.26805688808416633	0.45881896722167076	1.1115903569049523	0.36241727255989087	0.7825126584575386	0.7803136787908311	0.9945383672226998	0.9590302205048535	-0.04051970693684243	0.2822541969920429	0.4142963157031679	7.307855470649316	0.28016984896328156	2.1832991188135624	0.42605202531212877	1.7011584731605633	0.3942604056807849	5.290916378109853	480.8714168714169	0.049229260531471836	31.088916759064176	5046.182841932842	0.4677183779993977	53.54658067158067	230.9025389025389	12001.332821457821
ID_57.nii.gz	39.65992651042568	57.21301480093388	2870409729.897608	2.1247706150979524	4.15752809567222	10.00227102066352	65.98397982190886	50.252436873023036	6.694372629909001	53.433919523275584	0.8342199447926822	65.14975987711618	2.1628792622783886	1050.3119352720626	-2.7309716732537037	77501062707.23541	0.3453226720296161	124.98021722208652	117.89167567770302	1721.3871038496811	-116.14527076888615	11.452987638652484	3.7899563484961973	0.49687057829500725	0.9502153657904586	1.7948616984654406	2.8677041048537855	0.7183286601127103	0.700870778980512	0.9841982060936185	0.9457134185252993	-0.12149969128458307	0.5849476653178269	0.3657313648958103	10.76915810692147	0.17551248462925562	3.649596412644173	0.3405535678502627	2.76978942500341	3.810735996787171	6.110551267977172	114.24289008455034	0.04390579941758276	45.23572123613304	898.5295926210607	5.059346532348734	116.48270561106841	199.71329746348962	25171.35126825519
ID_58.nii.gz	0.7351344519910916	30.629468191936013	1722748366.1031902	2.689073679000154	23.131016809831834	1.5109422165297919	39.684751966382926	14.994544149392262	10.745328202671114	14.082728762095687	0.3748934220511867	39.30985854433174	9.350480162913719	1015.0625072390303	0.1676172924894726	46514205884.78613	0.183862835099929	137.96894935390878	15.505161583467622	458.5750790714884	13.623218453828944	16.351999861733415	4.767325450842029	0.5483081481760959	1.500861764038946	2.3504480783430157	2.4441793678842605	0.5775196958201924	0.5249120130250835	0.9406010311116897	0.8630362915632569	-0.11234972155644234	0.6489357367697053	0.33113026563040104	3.55080721054211	0.05962116577734998	5.082513774182114	0.20267317851198394	3.6085590149877755	5.279831328143862	6.239781124098083	106.79306220095694	0.06387144868478285	37.733944678464326	307.41866028708137	5.264222430805156	17.86842105263158	109.07177033492823	971.8444976076555
ID_59.nii.gz	133.47502121347515	176.51112505682394	841473725.6628308	3.7871737719588796	19.09749720183592	13.442364748655288	213.50517004296333	155.39440313973063	16.629663607584092	160.49219864072114	6.025284104125843	207.4798859388375	8.556887527833709	1155.7130181914504	-2.7932883948549465	22719790592.89643	0.09610481229528849	736.353610577365	963.5423424058738	60123.330329430355	-1422.0749102040375	67.84938999955433	28.49494043820585	0.4033203558744357	3.267387433675639	3.1560418695069505	17.52309748184164	0.4186558625635856	0.3426516439765544	0.9859742266627732	0.9343422052830113	-0.17211746579935425	0.8272135002509893	0.2930980476822713	30.882032075733036	0.01458152731913932	6.7820310679196405	0.03734694486920447	4.52347202611424	24.086082609440044	6.248104009220138	103.11428571428571	0.1636734693877551	6.020317460317459	60.546031746031744	29.63074829931973	964.8253968253969	25.97142857142857	26353.066666666666
ID_6.nii.gz	59.90751274253846	141.0367741680334	1646550583.8181782	4.249953000079849	30.354369733130937	4.927041958512613	251.48757752671037	112.98034721336172	25.148517155125205	124.49599712784403	3.3044397804892895	248.18313774622106	14.788883890192475	1113.4955893823421	-1.4000462890201162	44456865763.09081	0.07286071998838729	1147.1742907542553	582.7567900199525	98523.3875522522	-2528.713198466386	129.3925311381744	31.944070544869025	0.5995750161114488	3.755717259477746	3.3989849438564996	17.517209980693472	0.3821041411803951	0.3026530353641895	0.9885769819647034	0.9362665597603042	-0.16658116186953545	0.8442592505850547	0.2708244091657445	23.629929590444416	0.010310537036508045	7.567276778781803	0.030693597686554407	4.923358061550632	40.33415042076086	6.66155711403842	231.3237951807229	0.1741896048047612	4.742388227609232	96.75903614457832	46.184387588002615	579.9405120481928	20.81475903614458	13229.152861445784
ID_60.nii.gz	26.918139916425055	33.443608910555675	944161019.8656646	1.3248395838181655	2.2981430140049746	16.30042778740965	38.740653492871324	29.961572605354423	3.1528483230836146	31.314606572160127	0.8373883075570746	37.90326518531425	1.0665541702150991	1029.9781932161218	-3.522566125978375	25492347536.372944	0.5771342002272439	34.237457051909466	44.73803282809362	254.83847398617206	-26.915460787107953	3.818956638211106	0.9136408214036779	0.6078972754277596	0.3885497427017317	1.1386593771844886	0.7562983855572077	0.8577772267697659	0.8490024650015204	0.9882991788008154	0.9615692075558899	-0.21345663469659476	0.6154661799062094	0.200129479398687	6.634108728528379	0.4754282929791266	2.1361100639035966	0.6798683696549925	1.7255791167334469	1.1831493649036964	5.135852676156085	49.406741573033706	0.05551319277868956	65.86551698017927	513.6494382022472	1.4085140765054918	44.406741573033706	337.63370786516856	16294.465168539326
ID_61.nii.gz	11.9671050616168	27.33386985768431	1893526712.3101716	1.818934126373125	3.0511469035320786	6.2750919828228815	30.27569204661999	22.79259974690272	4.495437859848695	25.065847042186725	0.9354254748327251	29.340266571787264	1.9595797324788322	1022.8134506680572	-2.055279735562988	51125221232.37463	0.3670052806690883	42.65277047004655	28.216885770235237	143.09809508171267	-18.949462161115186	4.263864392611435	1.4805090174487294	0.47953776955320243	0.703904877796426	1.60258024502647	0.9778177409072758	0.7366511603272661	0.7189970649696497	0.9745411824159865	0.921250284834848	-0.09736898423539049	0.5049520884831564	0.36310730479693976	5.245973552489829	0.20266679526714254	3.1347754689844134	0.3718979319025736	2.3889718308377264	1.4360933525150408	5.83391156966703	73.95690607734807	0.04086016910350722	48.48865907634077	664.2795580110497	1.8348405115838955	27.653591160220994	204.8353591160221	6767.470165745856
ID_62.nii.gz	3.2444559401850466	46.70340727090317	377728541.05716455	3.209412189250124	28.32201197179605	1.8751681106734868	56.92421222880625	29.937114526395	14.189593934577868	35.72769183139151	1.1084420171991332	55.815770211607116	11.407756352689406	1030.0656424173483	-0.5577115609524766	10198670608.543444	0.12572591844464084	264.76780970800553	53.39916687046276	1949.5194164817367	-112.14572921341927	27.666765788984982	9.44129914165495	0.48937107826553944	2.1618781016082482	2.6871465078960557	4.658559175886294	0.48778617199423546	0.42736487763745895	0.946579264922176	0.8652147964113847	-0.13596733854166032	0.745143857443771	0.3663424520293658	6.988346717729039	0.02825337129887081	5.769444835630844	0.08308630422799715	4.028274431791843	9.277016232659982	5.902970711316286	39.03932584269663	0.10966102764802424	8.880539073349324	44.758426966292134	10.648844842822875	52.825842696629216	34.73033707865169	2302.64606741573
ID_63.nii.gz	12.683072884578522	55.91849466482955	4358586258.73777	3.061916806906429	17.89341315258813	134.99288874231542	589.1317667833563	45.03644101125746	14.699745821616885	50.70202605366934	0.725709868497412	588.4060569148588	9.086227361018917	1045.4306962714277	8.237772786990035	117681828985.9198	0.205556363171762	824.1776650865767	101.65529610344085	334733.3996314398	2557.3312942180078	65.35197126169996	26.336951836802427	0.4186949748685722	1.828002769273978	2.4244957937774343	22.91502638024482	0.6202928179751518	0.5848267825011136	0.998523465512637	0.9858538341170715	-0.19092227479533744	0.8003023553726295	0.35214197864486313	9.586327443072367	0.09349952971468331	5.262844346103412	0.27054057729642755	3.849597578930189	22.922230774625607	6.723632289139257	227.6173520561685	0.057075564708166625	45.14657764668127	819.758776328987	33.07244703015767	123.40822467402207	145.52808425275828	16969.277833500502
ID_64.nii.gz	19.784813372966237	65.49212711291047	8570444332.624899	3.3120154402860966	18.174481869584646	47.88125821843656	470.08756285981474	51.314990031197006	14.467300754268576	58.075720210743384	1.5041185048798666	468.5834443549349	9.034359872496257	1051.5327437427056	2.688338377175531	231401996980.87228	0.15079265037463552	457.90289876685756	129.32306143681308	34316.59011588733	119.00579222366099	44.68550126027157	12.672529187628841	0.5551540205201136	1.8254499606162469	2.5188366428078663	9.262976082565196	0.5563782663551382	0.5111178808532904	0.9987378999208683	0.981939398632037	-0.16028620354750406	0.7812724649860695	0.400916357283859	11.014417733122448	0.04646999708126579	5.842254448774353	0.12868726940914452	4.053152762113643	14.3395076119751	6.796458828354165	548.1190814088504	0.07071591812783518	23.22021802955794	1168.7938330537995	18.42072867903844	134.62417752548058	84.4294929686492	12954.981292736422
ID_65.nii.gz	8.576901222360238	32.335703483355886	795015899.6827958	2.1962288114909	6.935664609132559	3.62072141440805	35.61512613462255	25.44234882717258	6.814677295290386	29.05166846990326	1.081583932369125	34.53354220225342	4.246926967151279	1025.479562406658	-1.3952066758547121	21465429291.435486	0.2833557291229249	76.3221455624192	35.09141187490869	344.2512007618944	-39.93538003834767	8.922147566259351	1.9394326992836812	0.6368241191775278	0.827827155633986	1.7301345909449282	1.2247269670425094	0.7077577673105228	0.6855119932932591	0.9741632625071512	0.9185670377265485	-0.18948098717797945	0.7166177925187942	0.37396674569460203	5.77442189436864	0.14267387484982763	3.7401951830537374	0.2793616693309834	2.9006682501905607	2.7153950663857573	6.050725361904332	33.87566137566137	0.04480907589373198	42.96851991825537	214.21693121693121	3.137244198090759	34.473544973544975	167.36772486772486	7283.206349206349
ID_66.nii.gz	5.116810128541441	44.975377808675105	236791885.24928477	3.3821988534225795	29.353895261099233	1.939607342415166	59.09240653009568	23.48042229337685	13.403601247639294	21.329269340998756	2.421362194529928	56.67104433556575	10.76824884058996	1023.5974329016525	0.3756312565059713	6393380901.730689	0.1067037356096797	239.52982502393905	35.5378124503178	1722.3055900669278	20.305146284469558	29.196537734696104	8.748982022579181	0.5391386525044373	2.203995691019367	2.6464380953313413	3.6629777290957004	0.4660612941904008	0.3951001192659459	0.9484072664635191	0.8599437044764873	-0.22177776732508764	0.8651185376799624	0.3276291651648904	5.5150343231068515	0.021685054798130207	6.016679020093067	0.06792304342072557	4.162163065731326	9.486379939318821	5.742241815456985	32.690265486725664	0.1446471924191401	6.419766622288354	24.115044247787612	9.402145821912443	35.92920353982301	30.716814159292035	973.8407079646017
ID_67.nii.gz	3.8825395492138766	65.26504226420386	223155858.51053828	3.5944514700964563	47.9169289585236	1.5949210882230405	72.65747160118424	40.531143973732135	21.713428017503126	49.77721010419188	1.0828635045647623	71.57460809661949	18.494900412059966	1040.8077952033273	-0.4471844385431565	6025208179.7845335	0.09812423414082383	575.8049767272888	95.61904248147445	7727.287649130137	-294.1436296254644	59.68991311303198	22.647645998647462	0.44600735122059054	3.3900278413766705	3.183536313741846	10.677248682066079	0.4081512163409116	0.33809445227132123	0.9235597012491924	0.8396661282513299	-0.2207437242772025	0.8852512317844435	0.2976854847349693	9.291576137152331	0.02015125810548113	6.302928530324102	0.07582446091946099	4.3912473380817465	20.584389777919856	5.919069693494472	28.038834951456312	0.13611084927891412	10.809312847582241	20.21359223300971	22.784263361297015	96.69417475728156	27.83495145631068	3996.859223300971
ID_68.nii.gz	21.55064048618575	26.283421063001335	901635060.8198657	1.1910303231294546	2.112962791008666	20.245675895364126	30.80769889931471	23.91710991757022	1.6165194206182123	24.180694717537683	2.9014888422929688	27.906210057021738	0.9409548543204334	1023.9203393909355	-2.930538627017495	24344146642.136375	0.522590589507842	6.613436498868721	27.871868856872027	4.418171497557054	-0.4382121261832535	0.7413553647944477	0.5035293877460977	0.19133438509262796	0.4294501033078509	1.0951089905284914	0.3178097676437717	0.7948180674537445	0.7923322894834506	0.9902521869596119	0.9472444456377059	-0.04316406800453771	0.2856461864796839	0.3886573186562127	5.2737421737297945	0.29588485740463977	2.174840923698682	0.46510782209091717	1.697554316569093	0.31122118813513644	5.2044473735643315	44.367441860465114	0.051590048674959435	30.40707950243375	449.42790697674417	0.37320037858301786	27.740697674418605	197.65813953488373	5311.910465116279
ID_69.nii.gz	21.067167509292684	56.06270737662866	1288778049.394214	2.863465390263461	8.609882881465097	4.980803619676602	67.34288929870178	44.98791449227003	9.698564953011953	49.11027997368598	0.650911814129711	66.69197748457206	4.971192120430975	1045.0764506112532	-1.6528910774538277	34797007333.643776	0.19853203102556738	185.04618731123472	98.78633281794856	2107.413896653255	-143.71887449595877	17.678592556644073	5.874423237764178	0.49366437327161294	1.5010341567628962	2.2987395754619713	3.5647877466499285	0.5802016521780479	0.5416008481916426	0.9748193934198451	0.9143525506727787	-0.11046665551122078	0.6510303940692131	0.43537763570720883	9.789277173605365	0.06488475892354603	5.0661967267149794	0.1321880684522865	3.492585445208677	5.888253948602065	6.338747811254634	75.82372881355933	0.06425739729962654	23.290135018672796	234.26779661016948	7.483872450445273	97.63728813559322	80.48474576271187	8817.07966101695
ID_7.nii.gz	30.69084151244719	102.14682053154154	1628204151.3838081	3.9575477665513032	27.545805860136937	8.640051194842753	338.2277349263868	77.6823558263368	21.191792758170163	87.10485940361352	4.052489814486574	334.1752451119002	13.363388847010038	1078.041205991547	-0.41814195903493717	43961512087.36282	0.08983539339953464	773.5817563057705	291.3239862394733	31488.730861979344	-875.6598593592273	79.86557935555014	17.47399200809635	0.6366016629512138	2.5401973358694443	2.9265273990374827	10.798111874366956	0.48047314297461585	0.41908687616284435	0.9964506127361379	0.965846715576933	-0.19031508055363083	0.8547974284809968	0.34484551777254474	16.60446518667229	0.018827814023397442	6.859713053849761	0.05814613999055462	4.667277194324411	24.33489284091162	6.9732379034676875	138.71163454675232	0.09900901823465548	13.806914710151462	125.85938615274804	30.813534331804394	288.0942184154176	48.72733761598858	16246.779443254818
ID_70.nii.gz	5.24552625138873	76.96756637045996	4061926283.829067	3.362649729779535	27.465202223854398	2.749006333896639	89.45363231930125	56.04487815143707	21.593904945694483	68.93317090870745	0.4592904515720197	88.99434186772923	15.512793520212474	1056.3682190594125	-1.1554668477689625	109672009663.38481	0.13592425431711147	683.0295688710448	165.382789143217	22738.5062292951	-970.8353711800298	79.69601133941697	15.412482647908128	0.673213475743382	2.2794291551044266	2.741413368198301	10.0467202499077	0.5422047093403773	0.49719455473381174	0.9632179973446232	0.9050483533214189	-0.15371391311708607	0.7706815430778164	0.36864327947839653	12.218832288979819	0.03802997348382533	6.009058438996823	0.10898004400307487	4.238674820653935	23.777123496831283	6.843941193503041	260.00384615384615	0.07142962806424345	23.87178450670209	494.76428571428573	27.239963470595338	164.27142857142857	84.39505494505495	15431.50054945055
ID_71.nii.gz	10.587414369559715	34.06630757400561	4135001008.2974906	2.162300646478291	5.243018612437883	4.840166060355996	43.102290481847646	27.281000317965226	6.488459266710534	30.560977335001507	0.5966176589674359	42.50567282288021	3.356407207277562	1027.3196474635822	-1.7004933748375968	111645027224.03224	0.3289310654012149	79.40445041977326	39.67974836628886	506.15142310855185	-53.351991693764184	9.013344440883845	1.6278436132293135	0.6916356168155017	0.7668283828203387	1.6839196521747064	1.0321201473423103	0.7130200353609931	0.6928704839131931	0.9822188486853585	0.9301004003187209	-0.16509119607897688	0.6916278300294697	0.3897959220801637	6.150793071606136	0.17783594571811315	3.7407425736846807	0.3779934882215447	2.782441234864364	2.660297013528289	5.981137200217356	167.7299642674834	0.04281009807745876	50.28072239459195	1288.75191424196	3.239724784316362	38.98596222562532	195.6191934660541	9018.59954058193
ID_72.nii.gz	11.78079315123702	71.49983490632023	937882181.5168939	3.2385907974884627	15.830411585334957	3.9600048923776403	84.29294164738866	55.19706415893288	15.898860389651329	63.555644714797204	1.4405926438938574	82.85234900349481	9.318675052880687	1055.40244686182	-1.483903288966198	25322818900.956135	0.14724866142709644	433.4806322857039	154.2640200614604	10615.184507119313	-514.6618891637955	44.05563745734733	13.049295135138003	0.5369581096450945	2.2057056865190723	2.680766470214431	7.913913307890679	0.5153634183617872	0.4657233248784519	0.964546691886143	0.9008242152765082	-0.15631693067798882	0.7586240318869895	0.4004474214597166	12.103753151568514	0.03810252574502126	5.726698848214957	0.08637462021184932	3.9816270803142477	14.276233148121333	6.231016735147743	85.02375296912113	0.1009783289419491	13.808554454104863	123.9833729216152	17.512071134782584	151.21377672209027	51.073634204275535	9286.337292161521
ID_73.nii.gz	0.9710367369400192	79.13915735721653	634726109.6211759	3.527971971739478	69.01475870961683	1.3636224638251802	91.20982187672357	35.832130928305205	30.068782207032033	26.205997131915083	0.6505700485085857	90.55925182821498	27.244541134529943	1036.3332712526433	0.2478105656510192	17137604959.77175	0.14096672879429456	1038.4456417307986	100.98592306954122	28051.317573358836	-16.26763870185452	138.1553876200286	30.05175974290076	0.6425899520055371	3.5499386607627303	3.2995003053086887	17.171478717848935	0.482346976773344	0.42400049690349295	0.9365335812805834	0.8675824256802566	-0.20812088183506047	0.8747734729378708	0.221294909878264	8.598300182129428	0.04895740008190175	6.413467094670507	0.20120890425735644	4.616361779388729	42.05178684073233	6.405098141148043	53.73096446700507	0.0909153375076228	38.35202029311643	83.31133671742809	40.68811071887678	100.19458544839256	88.16074450084602	4331.5245346869715
ID_74.nii.gz	27.30919927711326	61.89864856610472	3533321676.4538083	2.733736799435004	7.101503567237515	6.392738903016007	87.44343459056637	51.50540197826867	10.14820952211718	56.51911685226137	1.4353871179211628	86.0080474726452	4.1658982763839525	1051.6135119642543	-2.049681148591039	95399685264.25282	0.2335857327935619	227.36815631247708	126.23548964036526	4739.331852564633	-273.00116619517416	25.292249145735465	5.789187891114709	0.6241410610610045	1.3601648013253043	2.172694856889759	3.8836369552600067	0.6232750698379037	0.5925740975901422	0.9844649630535763	0.9377210581235977	-0.15430701580265982	0.7250630431160825	0.4203978747800083	11.016201417899948	0.0852911355242746	4.908571630760745	0.22306912725869946	3.5293930936669233	7.77035925921254	6.344474087525389	192.95555555555555	0.06039297513475917	27.729518295654643	746.3064162754304	9.183282760377253	125.64757433489828	115.29107981220658	16460.363067292645
ID_75.nii.gz	23.961526591831106	58.21471885728074	152689137.62377945	2.960393638810935	18.318455975953725	2.605028036273163	61.86875749752541	44.26011743186158	10.59580081639775	47.725633576485116	12.731411137415218	49.137346360110186	8.05421999303958	1044.3355290866582	-0.7106812005363253	4122606715.842045	0.1636734693877551	157.50445390478288	59.67842230386181	646.0421302858296	-39.275062297184725	14.414628047751572	6.570657229833793	0.37183970376767206	1.8180766823614631	2.4421838764753834	3.032019885653621	0.51941116723619	0.4607894605886654	0.9543736024281719	0.8734528908234211	-0.22765894811495546	0.8277691077919821	0.36562937518385685	7.596800560509793	0.04432973253147158	5.072360945975136	0.10721904671000507	3.608192176988705	5.2463213193963405	5.081668006071025	21.65714285714286	0.1546938775510204	9.01142857142857	22.914285714285715	6.175255102040816	59.77857142857143	38.17142857142857	2636.7785714285715
ID_76.nii.gz	9.963283116322852	55.608557571611634	1664997064.6526506	3.4004731267061774	27.605732336575187	2.1651987245446365	70.92261048331505	38.30458589004336	14.666186628019029	45.201138599574946	0.5877934168764448	70.3348170664386	11.40987388798757	1038.4440160721065	-0.70509179934126	44954920745.62157	0.11527322881151171	289.5614356710218	77.90986179240431	3020.4049799044415	-162.50539698761366	33.86085037483456	9.239944882717047	0.569299371941129	2.054305338129945	2.692457262207104	4.88770711013224	0.5104194458121601	0.4533960628193233	0.9651218671623831	0.8927260485043884	-0.12716675275692838	0.7225506327072331	0.36180973768607755	8.47046958246789	0.026682594940672096	6.2202260510716325	0.08668241663393	4.2147538599094805	10.775198814387903	6.663845820567857	148.5621761658031	0.09621902601412119	16.75516624607372	177.9818652849741	11.668940357459261	78.27525906735751	59.05569948186528	6134.873704663212
ID_77.nii.gz	4.500175353164977	39.80527785346996	4561725197.797883	2.6314205506956	14.535862197084178	3.5237779694705678	101.46195262388379	29.303699197108266	10.540808468925858	35.22550782536341	0.7200138808459005	100.74193874303789	7.347506636200733	1029.3853468393386	-0.9422072047225009	123166580340.54285	0.23610624817049566	168.08710669427816	47.12246500368147	1589.4330696157292	-118.3605725851055	21.420539988944146	3.334307940212299	0.7293886787329801	1.0220068784281595	1.9755788325380692	2.255907504510332	0.6910362285148802	0.6618089916166267	0.9929589543372137	0.9575107191382587	-0.2157782584154961	0.8028357898124009	0.3268341335959329	6.526810803960272	0.11917707022234339	4.578048374457243	0.3125821534888123	3.416075590429877	6.188711982289111	6.606893049265359	198.59860627177702	0.0461320804347914	54.64203312734969	1016.4373983739837	6.7057800871687165	47.36306620209059	199.96631823461092	11009.304994192798
ID_78.nii.gz	29.13911938819316	181.91264719613932	4416569284.487598	4.831848280386835	54.63271889059949	3.3160966847957094	244.52015281556746	133.92714559017642	42.95252122596486	155.54606123485377	0.5510624763428069	243.96909033922464	27.943066691391955	1135.2342143685114	-1.2024161261644577	119247370681.16516	0.048428905559440634	2965.949966605962	860.3094030449668	491312.93925792875	-8831.123987899105	346.9634240344927	82.60343641917369	0.6130335470327545	5.730285003654588	3.9420597180280437	48.801048131663215	0.34360672343112947	0.26724704482235845	0.9712433308328163	0.9075987392489272	-0.15713800807998146	0.8551834039906855	0.22597308050084414	28.18098572340041	0.005402459540533663	8.784625316832368	0.02309934902002435	5.685146171377278	107.39171511341657	7.357069906868187	649.0280128392179	0.1893866392877788	6.811747354829724	165.9658593522031	118.49518844371613	862.8438867814415	23.227604318646048	21597.65275751386
ID_79.nii.gz	1.957314182895108	29.665898093657223	133600186.56505355	2.6846547169313597	18.99328823396344	2.1655181805052703	37.662105203394496	13.692139183709488	9.546145897567737	11.463410391934364	1.2196400773397094	36.442465126054785	7.733848296395581	1013.75230841074	0.6143086721543537	3607205037.256446	0.19218934911242608	121.98976525914833	14.186938091530463	441.45327971518503	18.85599032345271	14.33360299760441	5.042704081295096	0.4793199678757548	1.5932660303916224	2.26026167625584	2.385380254738008	0.5566611115477131	0.49567289402329767	0.9368335630456381	0.8546492902980647	-0.25076373581204003	0.8459506476070765	0.30277637101869537	3.443567972743039	0.0586116777582326	4.8655470463954265	0.1825011882381885	3.4510532570754586	4.844076769724877	4.992807671278646	18.23076923076923	0.14023668639053255	10.515976331360948	24.984615384615385	5.012366863905326	15.5	49.33846153846154	396.6384615384615
ID_8.nii.gz	5.649424028012364	53.45000157991752	1140568345.3536763	3.0579541652828643	28.66007005848877	2.2236480378744465	64.10345207415956	37.64016806348334	15.641262925935088	47.13042087134717	0.8061222520817728	63.29732982207779	12.270117029849255	1037.7976360011573	-0.8821846151085508	30795345324.54926	0.1698512948502917	326.81491077647	81.76556939951637	3508.851798620623	-220.27046307850284	32.63513142126786	10.040060284571762	0.5220294232457545	1.9962101251802549	2.6524453384759994	5.957630850287749	0.5572556692702727	0.509540458568228	0.9530464415221862	0.8865592114503019	-0.11537391480219601	0.6717837513449794	0.3329999619326908	8.722731543971271	0.07314621866196466	5.347600699268307	0.22646922298664182	3.8101501172967995	10.668797926459904	6.217681046026486	74.93201133144476	0.07075732892487702	44.182517581662104	179.87252124645892	13.062664458871796	77.45609065155807	106.24834749763929	12084.97072710104
ID_80.nii.gz	64.18019330511179	141.26932174559448	977688710.6341492	3.9063340297793134	18.812825748284553	6.437465710636113	158.1261899080817	116.95682691043254	21.8652130114646	126.49087533486518	1.361706912951412	156.7644829951303	10.082830401315954	1117.4276646564888	-1.9994844738734323	26397595187.12203	0.09588983002467831	1052.0325578322686	624.496763611479	66839.02002754636	-1856.0861403354718	92.10537616900032	34.97229870936001	0.43847203122569006	3.428038198417247	3.1691298197312436	22.87099392655165	0.4305976963819517	0.3632544520210894	0.9731624177739835	0.9160969997160584	-0.18943533743402965	0.8538977445792479	0.33750023587537104	24.701735572172375	0.01637354327672289	6.757524244884008	0.04650062713453329	4.620521247066623	31.76941871959007	6.467052962817154	112.92848020434228	0.14422538978843202	7.317948943791196	75.08173690932311	41.87852334652881	612.4355044699872	28.001277139208174	19347.04086845466
ID_81.nii.gz	3.199450973951949	44.69492712648059	1336576669.2522738	3.0641170684262904	32.897428456531586	1.467301750490881	51.41986604652112	26.960812057562894	14.990278150645878	32.42202207652576	0.6231928688519599	50.79667317766916	13.14062166284007	1027.0903067529875	-0.31638062005239265	36087570069.81139	0.14424754670342846	265.9887240171657	45.55889025015234	1757.1171596590402	-84.35571946088723	29.55760377192574	10.566183551712024	0.4721268166375519	2.2172797500537547	2.751507027669624	5.48542762025951	0.5176501840527024	0.4589224248786982	0.9325355322330741	0.8561430641230393	-0.09680446878333702	0.6167534459326528	0.297766214935316	6.387796381445388	0.03984877665776465	5.72066987416478	0.15301707892761504	4.024837948952263	10.030946830909441	6.38702728581376	102.19021310181532	0.08065525895960167	27.74288118837169	182.76164167324387	10.7560109114309	45.54459352801894	81.2162588792423	5472.947908445146
ID_82.nii.gz	20.090887224055606	150.8158548536988	78744561.00799154	3.9634094450009525	93.21108777463556	1.691390606431709	160.12959673471883	99.41953493154728	46.8887837929064	123.28484007958858	10.170435689053368	149.95916104566547	39.19200051249617	1100.6610671493434	-0.5686557061110462	2126103147.2157714	0.07455621301775148	2731.4709492317793	412.6487636083676	204772.26210962143	-3801.237995913968	305.70735403896055	126.3325161483606	0.41837856838151555	7.726387661240484	3.5427948961141142	61.956324543254546	0.28649316733865543	0.20924448108672472	0.9101190093386481	0.830660835063269	-0.5581328701225158	0.9917117468123668	0.17017723717810077	19.17452286051671	0.02417735427518286	5.530674700963148	0.04505203222698649	4.347196606976909	108.0099675468303	4.54891492824664	21.092307692307692	0.32449704142011837	2.1813017751479293	4.846153846153846	109.99384615384616	448.55384615384617	10.107692307692307	3796.8
ID_83.nii.gz	59.81826841510845	118.18061272563384	2406271571.3835816	3.7550322851875766	17.01082583653148	7.489934704824517	294.52474028617775	98.18824500845732	18.583761281856653	106.90344427080704	0.7807768271144461	293.7439634590633	9.052506642462099	1098.5244894190348	-1.6983887960656594	64969332427.356705	0.1132122546174129	738.6323785953516	440.33118141715715	40233.46560043581	-1218.0888933908054	70.10682625496862	23.672854107569815	0.48828755222355585	2.769166700894147	2.976947857735584	15.8272011410178	0.4863803605094747	0.43066309487098925	0.9936276009589063	0.9586203436514277	-0.14783508893247618	0.7811887579942999	0.36696386033660094	20.705270946325523	0.0254990508097702	6.58267952957056	0.07240955771012537	4.42315605033823	23.444920090634618	6.792759171175659	202.76228686058175	0.10168620203640007	13.651809993672089	225.74523570712137	29.559234624636197	435.3776328986961	50.328986960882645	24839.299398194584
ID_84.nii.gz	7.2818700465958255	52.09652060088368	9508359829.24135	3.1307521652663386	18.998269607832096	34.15517711438814	379.9371325347616	38.19459559589528	13.511452785188316	44.679767106307	0.493113395442854	379.44401913931875	9.276388155906039	1038.3484835713866	1.3063321573641076	256725715389.51645	0.16059766483885438	319.55501047368307	78.39699704185972	10747.940607392275	-85.82388765429263	32.38539214393695	8.284723996487237	0.5886929100929136	1.6480133676346613	2.419379022107612	5.49492410703983	0.5703809375183764	0.5268032930948278	0.9986603044264789	0.9795563691397456	-0.13936035101050723	0.7225284575760405	0.4001297859472538	8.506766607988194	0.049985095740009915	5.568155658740832	0.1460208847228173	3.8830692333726806	10.167529035106051	6.704658683122149	585.3311032996938	0.06637159579313912	23.92899508877951	1416.3108062138565	12.868648609540568	79.1251842612541	92.670937748044	8190.5434856559705
ID_85.nii.gz	8.5047424510491	50.130371693724086	1271407572.7535892	2.79226105379831	10.140739159516357	3.7278944020695906	59.67417760678418	38.34392426704991	11.467986075996862	44.234650906823425	0.799935628060285	58.874241978723894	6.888964056207711	1038.44976975456	-1.4100650715876109	34328004464.34691	0.20668527043446921	219.81924100161652	76.32988654822275	2653.2725021585657	-183.03277967941312	24.357500959582264	5.907239530612258	0.6049116472705715	1.4307829558736385	2.264362562905524	3.778422650473968	0.6233218772237179	0.5878163221056968	0.967091048624456	0.9089895426676837	-0.17069039206793782	0.7451846721573421	0.36662277914311253	8.468262187876512	0.08012575752035979	4.934182932881764	0.215013776743989	3.6286152575200683	7.566185122548631	6.307319190474415	78.431721798134	0.0665239370637269	32.48558567696924	243.68193384223918	8.88157831315767	75.48600508905852	119.01187446988973	11024.057675996608
ID_86.nii.gz	20.179921762146915	93.58054019617576	1477459118.4572206	3.9222474093124875	35.956540774280896	2.8571373478699416	109.67550025959272	69.42949511472723	22.665120842097554	81.98772159082878	1.9268288963285638	107.74867136326417	16.17992107713068	1069.7803471082464	-1.0429489971515133	39891396198.344955	0.09159101231729407	750.546037699655	245.5848697295488	25767.912455136535	-955.3761167942502	80.12184852071424	22.567951915832396	0.5567313797694456	3.1400110171333533	3.177771197559568	12.327324290075449	0.4364841312540675	0.37008960258563284	0.9616986308117769	0.8899624922994328	-0.14189574791437523	0.7748575959657931	0.3169830048311986	15.204438421089627	0.01913612306249326	6.95792108904288	0.06884822048994786	4.621312110111786	25.672450109136662	6.661357601285718	168.01936483346242	0.13014668073854566	11.70578653023584	118.24399690162664	30.258811374222187	237.23082881487218	37.960495739736636	11425.328427575523
ID_87.nii.gz	54.1504467958505	63.30663901035076	613357006.6144996	1.7261187660834898	4.896404263882069	3.6178758359376064	71.52451015739481	58.91312321430177	2.9118242451371614	59.12431219701863	45.42280292598211	26.101707231412703	2.037036701155403	1058.919637271098	-0.18217013809776914	16560639178.591488	0.35736558726508894	13.795682886816454	11.227621443706735	5.970575207446691	-0.17158298955963297	1.3503197719064164	0.9478107130617784	0.17202510761674764	0.689991276714329	1.3997298353170557	0.4589675649109337	0.6945458139579972	0.6807003298629856	0.9756976291296474	0.9058675764520264	-0.04890884978900011	0.31337454544164434	0.4961743474087021	3.33567939639676	0.15102554045653843	3.2040502695448647	0.2477653441055877	2.2226467598388933	0.5745326212420486	5.337452987059289	36.590493601462526	0.06689304131894429	20.5430184252479	195.47897623400365	0.6450273888820189	11.53382084095064	106.41864716636198	1196.4954296160877
ID_88.nii.gz	10.88710779519561	87.26790717702946	1295987999.6473866	3.9821334419127896	43.69008373874792	2.2181387113564672	118.93734426155694	59.81134181803959	24.52230884549348	72.18406580647707	0.6377010451438776	118.29964321641307	18.89625201694378	1060.1952068073103	-0.7762292434638254	34991675990.47944	0.07898923506610832	813.7962910419335	187.33073619306182	24221.83045374672	-865.6015632030169	92.93678993625427	23.338843631554838	0.5956319823632644	3.1940315370800265	3.193148113863449	12.828509074857184	0.4334445357115208	0.3670056591784135	0.9659330513192699	0.8959065877350054	-0.16207627740966812	0.8209367773099517	0.31726240829612995	13.034992696881504	0.01441691465303108	7.158896575419778	0.04370596123892766	4.786607512438361	29.06890839195229	6.660030512979547	171.07979184735473	0.14837796344089743	9.789462836493508	91.0745880312229	32.946077542727636	188.3191673894189	34.15177797051171	7865.217692974848
ID_89.nii.gz	12.230114429869253	30.449714997952412	13394444957.507011	1.7865977167667355	3.270131709806435	5.510007491912424	35.21784351277134	25.4584017515855	5.124353607187309	28.14700150038231	0.6797946601002087	34.53804885267113	2.402610652569854	1025.4837587348652	-1.9082712941498532	361650013852.68933	0.4394667402045287	52.00570607110543	33.48337619527591	211.1788722446909	-26.713122080177097	5.349692064011953	1.3233692790328517	0.5990603165019999	0.6225669670480085	1.5089125596150896	0.9273588025961275	0.7671423368076751	0.7519473449972573	0.9820815130588938	0.9375295660779143	-0.15548301423596256	0.6127981253898626	0.32402335371673135	5.698775772111146	0.287741536106165	3.0019526133531613	0.5075502447018181	2.3347198891385785	1.6682653357612016	5.600657558890399	547.0800816518804	0.04295203593090055	59.634673581129164	5597.487869985082	2.116164311187328	32.852162989715005	279.1615765093821	10004.459605872655
ID_9.nii.gz	14.521432166234105	43.913229252647234	1992580784.8601346	2.4760621267795266	6.923204078706931	5.522009845009321	52.718384721871956	34.96217297541425	7.937426240552676	38.56587877936392	0.3495863679061834	52.36879835396577	3.6834406309950776	1035.0265657751436	-1.8459007424767473	53799681191.22363	0.2489640420857903	133.29237029624565	62.06164027970684	1274.829290081759	-101.66396676858093	13.382858191707815	4.157860363444015	0.5214592802791661	1.2400737878352517	2.0898380290894063	2.600490608088665	0.617713558743459	0.5866314019986506	0.972170011519649	0.9112944425864178	-0.08895437433711827	0.5695325691193059	0.448212749607459	7.730014434989192	0.08832329210744162	4.496232962846504	0.16340015531528074	3.1802471817606532	4.385179638787957	6.068012647040767	109.96344086021506	0.05912012949473928	22.759389524800554	463.0731182795699	5.332788472655798	61.623118279569894	97.2752688172043	6624.374731182796
ID_90.nii.gz	4.205566234167464	35.871969116052995	482094881.1547607	2.6711052618831514	20.858310212090707	1.9387463454503036	38.68166428413167	24.77560802654497	10.946657681822016	31.148316859183254	1.288987877468884	37.39267640666279	8.965083950633252	1024.849084117922	-0.7327040573347899	13016561791.17854	0.1909854234601127	150.59841116869165	38.852668854648186	551.5244523978721	-50.026524224123186	13.029144478339017	5.1265202893021975	0.42235577790518	1.4825627687993852	2.2908069255372494	2.82871975637591	0.5969041854382103	0.5522763032310375	0.9385513402228002	0.8674586556114309	-0.11987044299409386	0.6192900999986992	0.3455270323913604	6.070717510564082	0.07941620305921908	4.5908757706929055	0.18906317697289465	3.3460420540668996	4.538916191910304	5.7950258335339475	35.030501089324616	0.07631917448654602	31.66529492455419	87.66230936819171	5.977444572600282	35.690631808278866	95.07407407407408	4972.348583877995
ID_91.nii.gz	24.163367664162934	74.12178844070766	1793694341.8432539	3.110608532045188	12.480709117279666	4.800382234827717	88.54128415098934	59.95049605728434	14.327853536765572	67.81814806887766	2.1710486976016816	86.37023545338766	7.686650820836574	1060.1267071629381	-1.7068530542129867	48429747229.76785	0.1808452836351531	373.58114805081215	174.4405762463546	10049.87568372777	-496.16115619843765	40.953149579424164	9.10265850034683	0.6330058853239338	1.7363163656133103	2.4534404374789913	6.003891294293644	0.5821188749909364	0.5431987965932457	0.976706693693544	0.9234701622097733	-0.16530482127996232	0.7693335099569357	0.39638515309048405	12.902443602095671	0.06276171796836837	5.402437676607606	0.1444721994370438	3.8361879522940807	12.513952019942748	6.552448274533727	106.94360902255639	0.06700727382365688	26.261969145922446	288.62907268170426	15.10942299357416	170.98370927318297	93.65413533834587	19180.550125313282
ID_92.nii.gz	8.463855802192361	36.87087910662205	1509945992.7949767	2.2901167873023422	8.135159535029906	3.80825888488867	39.686176030090294	29.319943989402432	8.274431733718789	34.3956127575039	1.4956588061462517	38.19051722394404	5.111864354229231	1029.3741899882757	-1.5062911257001546	40768541805.46437	0.2733714989227454	111.67591967213899	46.15944529047238	730.1860120874974	-71.15559315013083	12.354811843991781	2.832477280919307	0.6221286541612271	0.9909653169700323	1.89148208295821	1.816785364428706	0.6795401907526865	0.6540953138351147	0.9650140266413997	0.9062933694238855	-0.16230384362724776	0.6851530203582848	0.385884360716991	6.616374896164284	0.13147523258313504	3.9519233606779562	0.2583750258219887	2.981807651243453	3.7968222812277714	6.020349173285768	73.78175438596492	0.051776669744536784	37.12284838411819	389.5543859649123	4.594130378578024	45.25824561403509	152.71929824561403	8685.582456140351
ID_93.nii.gz	14.475338203573575	72.94358174614722	1469668770.713458	3.8316720153647026	25.328899939682046	81.44587406366593	526.7048639685496	53.61598177704712	17.617245372342275	58.96869052106934	3.090995558561167	523.6138684099884	11.549509054438131	1053.9737894457303	4.913933166477085	39681056809.26337	0.09101774580664548	754.1117825818461	137.93070297749625	156703.24577797783	1108.0604171362077	68.78883262373816	29.87704618463204	0.3959503060161404	3.1218914381504637	3.1312228524433583	19.768872065162473	0.4247627614606264	0.3533176264076341	0.997666872380414	0.9726882493583405	-0.12924587443572946	0.7549668179896265	0.3193639057640381	11.322567163354375	0.01417030498316953	7.086559760569855	0.04100376210311492	4.614137026578184	24.66646970209255	6.572765795207265	188.20483749055177	0.14225611299361435	6.403180202122001	120.41647770219198	30.22423784328547	155.80650037792896	28.428571428571427	4377.448223733938
ID_94.nii.gz	60.32253233264288	95.25370950969862	128290373.67081724	3.2792128327581085	14.096661289798604	6.388116546578457	101.7823729401975	79.80603103511969	12.127165720043148	83.59763950363659	20.43372297128234	81.34864996891517	6.96456558243632	1079.9426486069326	-1.7820123979306313	3463840089.1120653	0.12247933884297518	295.0596203388245	166.1751674644785	2563.269697981705	-130.932978926131	20.499985138410086	13.026741852716343	0.20061917848626318	2.4789008404731123	2.6703475682762	6.615128878157703	0.43920822970273216	0.36510121176913246	0.963562293570458	0.8857011295721384	-0.24665668051654782	0.8765765792008892	0.3453331324832153	12.815710131221541	0.028315825460391263	5.4817535615266815	0.06917731555206162	3.6833219841431184	8.381681747781604	5.089949600358181	22.818181818181817	0.20743801652892563	4.180165289256199	13.472727272727273	11.231487603305785	167.93636363636364	18.072727272727274	3276.7909090909093
ID_95.nii.gz	8.250749907875635	40.676867554232395	846426725.4058293	2.9362870184467393	16.12603089185067	2.5612412479973328	46.79031995894011	28.540824468838093	9.78633238394357	33.10725826246896	1.4778029108229125	45.3125170481172	7.09054644600118	1028.6075086043688	-0.8527898370887096	22853521585.95739	0.15847812500000003	137.17915824936298	45.721319433780124	725.8932095412615	-55.96401213177543	15.359953413223014	4.163392770854603	0.570804833355205	1.3661751178335595	2.2345638616861914	2.239470140001868	0.592385283496037	0.548171832540566	0.9645496744086173	0.8935330419541928	-0.149203891782267	0.7233801283821991	0.38435969374296575	6.5509302790629	0.049454579998128904	5.2408387876014	0.13653553540497024	3.715036987675896	4.880836546019403	6.304656894749181	62.0775	0.077596875	26.256443749999995	126.7825	5.577235937499999	44.06375	89.7375	5328.04125
ID_96.nii.gz	55.503600096971766	62.22930795775107	773455339.2421589	1.4377945782917765	3.495977639132171	613.0518426482273	449.1160173552393	59.406897125037624	2.8855584931264997	58.90491568839223	38.14090825975595	410.97510909548333	1.4802565246545705	1059.517196536422	24.081999739183033	20883294159.538292	0.4567335340126096	233.71608029889092	29.590248693610388	119772.08354555108	1534.1489820307734	20.98976152814922	20.181132971357393	0.020914566515285577	0.7773397468527535	1.2742842441829842	19.567782927748713	0.7640635800488622	0.7580634932682618	0.998368140601298	0.9922107688552657	-0.06602226568253389	0.37878957322990503	0.4114754452962806	5.420975148281806	0.2367307943372767	2.6515867230511563	0.4022588248209481	2.0104562764081133	10.292723624876654	5.382661008512024	35.548621190130625	0.05159451551542906	30.65304463042503	314.68940493468796	9.359147794178055	38.07256894049347	172.60522496371553	4698.705370101597
ID_97.nii.gz	52.616907426015295	63.90773462231051	12190036917.27548	2.123705104978871	5.625718044304968	21.288961633333482	145.66921180005173	57.74574352588435	4.006121735621549	57.72037951611967	1.0532034328458848	144.61600836720584	2.393238047402634	1057.7642703837018	-1.1315170280922937	329130996766.438	0.3051764633034972	39.19375323941708	148.16133696487793	235.2532305908746	-8.112175187974362	4.086963358458803	1.3213969561711343	0.5081543923006574	0.7297213007990355	1.5481507584117795	0.7793841154020063	0.7001350719655028	0.6837010037678558	0.9985621737036475	0.9770120113214169	-0.12360801606899711	0.6093880281464696	0.45631944007577296	12.143700305102634	0.11970334523054706	3.85221985225441	0.26065252438341086	2.85241391674598	1.3520900786574839	6.164456849871104	557.9727397888939	0.05121365211463001	29.368156054254797	3324.8975676916016	1.6242257048749156	146.75429095915558	162.04176227627352	23863.380816888483
ID_98.nii.gz	11.176123789379343	105.34388946596525	516310954.1734663	4.5924201176175705	60.72595190034484	1.894550460431212	136.8983865527317	62.32514256763087	30.516579265858336	66.23812486379636	2.28268249862733	134.61570405410436	24.6456250998468	1062.9126349452172	-0.10217417408606579	13940395762.68359	0.04524321399671533	1248.5609948472504	213.0058647433057	45955.021512125546	-383.56844119123883	146.60428566979016	46.73459214212796	0.5165518688944797	5.197054631982348	3.747555625594371	18.647384324598015	0.30189511627734505	0.214906487637398	0.9495122574848932	0.857233568319323	-0.2549581997955148	0.9430521506645182	0.17614250716360116	13.711824364440137	0.005294814299707204	7.98949541402498	0.01773228376986186	5.386828016692718	48.33471945297951	6.487486380809557	113.39387308533917	0.24812663694822576	2.108250458465207	20.676148796498907	50.03143898223117	218.0656455142232	11.560175054704596	2495.439824945295
ID_99.nii.gz	7.44224936938106	83.22268262374723	238918824.9757997	3.723962511341838	55.01032662182367	1.736951278537866	93.9747315993853	53.755022043114096	26.185711633681446	65.93262899911252	1.2328297190342135	92.74190188035108	21.776665332521418	1054.1585975196758	-0.5543818718608124	6450808274.346592	0.09866955110870741	850.7022435657701	166.1445449559522	20348.201861757945	-719.3866332433992	87.9024057036028	34.0712146779029	0.43807830155838967	3.9327169010773515	3.3349194731980822	18.011136285089815	0.42962638932586583	0.36660764326962203	0.929005357415464	0.8541169324683212	-0.2719171571738409	0.9133664269227547	0.2556464718728671	12.355113374432134	0.02852246413412304	6.094622631715098	0.11457371807054638	4.504190312431811	30.493405095376424	5.974956487331003	30.376744186046512	0.14128718226068146	18.50808004326663	21.21395348837209	34.25968631692807	160.32558139534885	45.01860465116279	11230.409302325581
[truncated: 1,785 more columns]
