# Supplementary material for: Machine learning for differentiating lung squamous cell cancer from adenocarcinoma using Clinical-Metabolic characteristics and 18F-FDG PET/CT radiomics
Source: PLoS One. 2024 Apr 3;19(4):e0300170. doi: 10.1371/journal.pone.0300170 (PMC10990193; doi:10.1371/journal.pone.0300170)
Supplement: S1 Dataset — (ZIP) [file pone.0300170.s002.zip › PET radiomics features.csv]

ID	exponential_firstorder_10Percentile	exponential_firstorder_90Percentile	exponential_firstorder_Energy	exponential_firstorder_Entropy	exponential_firstorder_InterquartileRange	exponential_firstorder_Kurtosis	exponential_firstorder_Maximum	exponential_firstorder_Mean	exponential_firstorder_MeanAbsoluteDeviation	exponential_firstorder_Median	exponential_firstorder_Minimum	exponential_firstorder_Range	exponential_firstorder_RobustMeanAbsoluteDeviation	exponential_firstorder_RootMeanSquared	exponential_firstorder_Skewness	exponential_firstorder_TotalEnergy	exponential_firstorder_Uniformity	exponential_firstorder_Variance	exponential_glcm_Autocorrelation	exponential_glcm_ClusterProminence	exponential_glcm_ClusterShade	exponential_glcm_ClusterTendency	exponential_glcm_Contrast	exponential_glcm_Correlation	exponential_glcm_DifferenceAverage	exponential_glcm_DifferenceEntropy	exponential_glcm_DifferenceVariance	exponential_glcm_Id	exponential_glcm_Idm	exponential_glcm_Idmn	exponential_glcm_Idn	exponential_glcm_Imc1	exponential_glcm_Imc2	exponential_glcm_InverseVariance	exponential_glcm_JointAverage	exponential_glcm_JointEnergy	exponential_glcm_JointEntropy	exponential_glcm_MaximumProbability	exponential_glcm_SumEntropy	exponential_glcm_SumSquares	exponential_gldm_DependenceEntropy	exponential_gldm_DependenceNonUniformity	exponential_gldm_DependenceNonUniformityNormalized	exponential_gldm_DependenceVariance	exponential_gldm_GrayLevelNonUniformity	exponential_gldm_GrayLevelVariance	exponential_gldm_HighGrayLevelEmphasis	exponential_gldm_LargeDependenceEmphasis	exponential_gldm_LargeDependenceHighGrayLevelEmphasis
ID_1.nii.gz	2.3497020716001864	8.027258405145428	89438.10472678253	4.788525507813216	2.905716547094807	9.497003283391358	22.132095549484454	4.6679414109224036	1.9552143008753373	3.8160099603699944	1.6405575288166225	20.491538020667832	1.2504686938081249	5.389598944900556	2.145930601105466	2414828.8276231284	0.049997146697009075	7.258099771068947	288.3146078451463	1292844.7200716636	15313.072512622479	414.4632548902461	83.3881725878238	0.6669268650536735	5.718922316726758	3.9835686145288403	49.172868635382756	0.35489249460664696	0.2790438457251919	0.989108150571557	0.9405972768180908	-0.20076106393674478	0.911014223855548	0.17668709614931546	14.334996278920066	0.004483336339551446	8.879926828570053	0.024377667152064846	5.872410649983285	124.46285686951742	7.541895348685945	485.77362780123417	0.15776993432972855	7.922227082623743	153.94121468009095	115.97302705701259	288.9736927573888	32.02111075024359	7393.11010068204
ID_10.nii.gz	3.166247101801544	8.75548190313316	7128.234375797565	4.227461120468286	2.788809606396078	3.0635262779537795	11.236105682958332	5.275597791892047	1.6590254489470928	4.882522168288141	2.99843087110853	8.237674811849802	1.3068507145971378	5.666494847341166	0.9652553847982708	192462.32814653424	0.06959662365067772	4.277231793127739	196.51479412549926	116527.22799573613	1924.3094494381014	217.76891503015997	86.01520431127022	0.43817392916077896	7.119786624020568	4.039167053038868	32.77010708973285	0.28741637038171136	0.2150627431784503	0.9379070400854422	0.843155530307549	-0.3697077638354036	0.9763664498982046	0.13812441587512347	12.783784082668213	0.009471694041564756	7.112125637286886	0.027790259344876514	5.304591840889856	75.94602983535754	5.88573595406918	54.126126126126124	0.24381137894651408	3.27708789870952	15.45045045045045	69.23204285366447	181.47747747747746	16.1981981981982	3435.108108108108
ID_100.nii.gz	1.8671126199066665	11.603359620257512	273203.1237328669	5.417249202601593	5.358702105193074	8.35576022683261	41.522771514707905	5.755951034290556	3.5036621561843377	4.104895471666972	1.6039510672785775	39.918820447429326	2.2756659929151724	7.449513515763641	2.0081226851730367	7376484.340787406	0.03696474766863692	22.364279312394657	652.8682604334085	11046313.670966553	78366.01235158375	1292.1822803621976	201.71948190843693	0.7309030652315855	8.498054008160327	4.4917725864499065	126.19297284998154	0.3157092666234291	0.24391715586241783	0.992788982125069	0.9535230374737306	-0.24063348474918234	0.9565776691071493	0.14264620537728473	19.4950571036139	0.0030773729468276884	9.855614423873082	0.02533064298402156	6.566976862478004	373.47544056765867	8.002696918648255	854.0006093845217	0.17347158427473525	7.141202138362428	181.97745277269956	357.54566313509173	664.3967093235832	28.86024781637213	12701.158846231972
ID_101.nii.gz	2.5758392678460194	10.038945119400907	209981.464358204	5.026279890595154	3.645800444115079	8.72949474532443	26.36443450125557	5.382533263309474	2.5741150573822638	3.9892535401380957	1.850464375983278	24.51397012527229	1.601670336769771	6.434927744853374	2.127327968716587	5669499.537671507	0.04655707140424158	12.436630750850792	428.1560587294849	3785429.470110828	35371.52505078102	722.787874072883	146.0044319514129	0.6662575164885849	7.735303915230835	4.387349552735298	83.19261104536017	0.31772446474695265	0.24514992439473235	0.9864935971774218	0.9335469498203212	-0.19103457179957728	0.9119099480042466	0.14520212827306167	16.846834893891028	0.003667475101298152	9.463525606471332	0.02229361655209481	6.165309917673994	217.1980765060741	7.620369655027013	921.131335042398	0.18164688129410334	6.112353777697651	236.0909090909091	199.53934423048364	425.4809702228357	26.35436797475843	8751.032537960955
ID_102.nii.gz	3.33824774670585	8.174121752614322	7960.187539710195	4.121837686706396	1.9049465979036664	5.510071590074608	11.590198973098728	4.9591516791815256	1.3804475783607428	4.307814224984356	3.0311376941225197	8.559061278976209	0.8021589641157925	5.303571548028148	1.700769381045079	214925.06357217525	0.07168275293735717	3.53468578792474	126.31768607334547	147608.54727625815	3323.495443990141	186.75919649352474	79.31876063232423	0.4142152774185187	6.2090710280120245	3.949266244471354	38.245954582398014	0.3303603168755895	0.25217490795741543	0.9483097481867054	0.8668954820889797	-0.31592358547453053	0.9602295380547197	0.13482156649046112	9.965782693825908	0.009652862458127139	7.215879305910109	0.03117596697731362	5.076112646194698	66.51948928146223	5.933672803004886	54.265017667844525	0.19174917903831987	5.532919626915057	20.286219081272083	56.49282673026258	125.3886925795053	23.90459363957597	2212.010600706714
ID_103.nii.gz	2.6595949559799448	13.667756401366516	25929.14719490496	4.988324896066619	4.3172828565249475	4.645551560171121	22.011529399093046	6.275644523540946	3.4318039905792403	4.564933133404055	2.4338045985384804	19.577724800554567	2.1387766296394184	7.738382068114308	1.5656374079401516	700086.9742624339	0.04932022678663816	20.4988428462636	631.3649079594314	4847794.113874105	47147.23134162788	1194.431834031041	322.41654004788273	0.5796284240005437	12.513180231435456	4.796442478132316	157.61922663637804	0.26577984874425	0.2046927172857174	0.9577447187517817	0.8795115153672846	-0.4497260968872165	0.9943593916693778	0.09076485501961197	20.318080141072446	0.006066466885729964	8.101222526002063	0.034968848242594865	6.144357776127665	379.2120935197309	6.375731309097192	102.70438799076213	0.2371925819648086	5.4606936940300494	21.355658198614318	329.946482193622	605.1385681293302	21.73903002309469	9921.877598152425
ID_104.nii.gz	2.8843550710378247	11.416052606398285	52036.81252938173	5.264807381133365	5.023228257673669	4.00776276792846	20.341668627027133	6.5928949659580836	2.8711808500153664	5.499545305946905	2.531231257444491	17.81043736958264	2.0945486367048374	7.496349905839469	1.1265877560680797	1404993.9382933066	0.03274493980006437	12.72899787862395	474.2806060963537	1220077.097090792	11996.763429729692	606.2559955044342	229.28240707931283	0.4533933182166786	10.959865379757153	4.768163132410696	103.99924970476778	0.252960426225676	0.18624037340138197	0.9621755851657068	0.8800864095857972	-0.30220159557644205	0.9753461538361937	0.08198478252911838	19.487914253992944	0.0025580595692681054	9.180038035881482	0.011619478107161511	6.301271511163137	208.8846006459367	7.117814439366826	206.41036717062636	0.22290536411514725	4.9865838810648935	30.32181425485961	203.18998549230534	487.7278617710583	20.43844492440605	9404.282937365011
ID_105.nii.gz	2.8170602120305936	7.4270384470002835	3209.8865201180006	3.8416644249824996	3.5538255548708726	3.7874768921620174	12.25582174308254	4.781249219411204	1.6892601834015875	4.351812491275526	2.6729504281135483	9.582871314968992	1.2772039709505314	5.215594705936536	1.1580833598676046	86666.93604318601	0.0825912094225797	4.342084038473002	155.67752656527202	108211.30743174333	1764.1730712751616	195.66711868313757	122.89547347495603	0.23132667880597613	8.039484019153111	3.8945171188652035	55.39793189829696	0.31922620725958495	0.25427466297205636	0.9382448245871198	0.8517202629394969	-0.4245053935077449	0.9786266585776088	0.10973064313173458	11.71753869762318	0.017307125580051545	6.174696302104284	0.05246817518055935	4.779215905026184	79.64064803952341	4.960855761792617	29.11864406779661	0.24676817006607296	6.2395863257684585	9.745762711864407	71.1057167480609	163.135593220339	24.050847457627118	2732.9322033898306
ID_106.nii.gz	2.6636545375909706	7.987591561307312	7475.027575775772	4.358191785155515	3.1333872140537755	5.814057699537293	14.549318295198017	4.920783729431762	1.8776144740540903	4.126728974015896	2.416931791520897	12.13238650367712	1.3190438576225967	5.479068448867251	1.5529306591223948	201825.74454594584	0.06385380880953535	5.8060785555322125	219.64037419928235	374133.09411901433	5722.119608395869	288.4259229345927	136.14349169181943	0.3650200266117259	8.392880017838504	4.251332791344731	62.34929446451959	0.2897575399315873	0.21659279419441366	0.9548772673401736	0.8707470014412344	-0.3760036639249708	0.9796768916395281	0.08367609665985873	13.468406666594358	0.008989509355424209	7.2693614297776215	0.038353471153459835	5.347639399189134	106.14235365660308	5.959208649794504	56.100401606425706	0.22530281769648877	7.3577200367736015	15.899598393574298	93.15217496491992	217.62248995983936	24.23694779116466	5473.614457831325
ID_107.nii.gz	1.9502358956427646	7.070361993026208	44932.92108630415	4.542322264220049	2.5809028777400718	15.056576979752366	25.68322587360293	4.08138452099444	1.9118112077531877	3.1496081467646353	1.7871127418469126	23.896113131756017	1.138690166888245	4.975583418110966	2.919258103754973	1213188.869330212	0.06339730892698586	8.098730742367785	223.8670865319129	2766402.745767651	26543.4002300053	480.2957348659706	95.82305852352634	0.6702160676166635	5.698981099219244	3.9348442734530327	61.74351516109069	0.37320568245752955	0.29988940842211553	0.990664777152895	0.9487370813132726	-0.2393105977460104	0.9362471629556038	0.18874865139903035	11.29834996608201	0.006969138511802414	8.364129130019746	0.037257557164056064	5.692524964363202	144.02969834737414	7.211088689269042	280.86997245179066	0.15474929611668906	9.040679977840007	115.06611570247934	129.3359803899248	226.27438016528924	35.13223140495868	4027.1349862258953
ID_108.nii.gz	3.345248234850552	12.252949342171583	32500.12669549203	5.075459237193353	4.557699275442582	4.498017474159727	21.136924633097642	6.6686305189198	2.7700622502649828	5.574353635039038	3.059059668260647	18.077864964836994	1.9614081680340587	7.544395943329283	1.3451395874631291	877503.4207782848	0.03839087722096301	12.44727715185478	442.77488483191894	1528239.5783778888	16482.3752465442	670.4210107206688	196.03494028135327	0.5514022086248427	9.81403329761815	4.586328005208169	95.16075910652941	0.27947881894785137	0.21290486675396858	0.9680672880043011	0.8927953466720597	-0.3816175601300815	0.988794280822118	0.1096377315871709	17.995902799446192	0.004049551206275623	8.501989508592679	0.018222593128920342	6.1394407288962745	216.6139877505056	6.726401580815024	127.70402802101576	0.22364978637656	5.26134443214197	21.92119089316988	197.6179253529464	427.8493870402802	21.5569176882662	6466.094570928196
ID_109.nii.gz	3.01879521499578	6.283507116083278	6317.728802826004	3.9430564165095916	1.7634659347022286	9.725438762746576	13.103872359193508	4.48537319092824	1.2637427288093543	4.089385876259016	2.9279813121023355	10.175891047091172	0.7481037491577932	4.864350483729746	2.4188715220557215	170578.6776763021	0.08625454137384449	3.5433329666640234	102.67207302458641	239452.9832004407	4808.614685858097	191.4022483609416	84.39527305675789	0.3936626762539908	5.802329183584813	3.7879617784265047	49.06480278617664	0.351496194693831	0.2719367497637944	0.9628094138784842	0.8941316788297384	-0.3117373236937997	0.9538788979324146	0.16005949862494442	8.710399378541513	0.01198966176731785	6.907661756124487	0.040681306644861547	4.985424670181358	68.94938035442486	5.76220983292036	55.337078651685395	0.2072549762235408	5.123455231522395	23.029962546816478	56.699182202022754	111.6367041198502	22.94007490636704	1198.4906367041199
ID_11.nii.gz	2.1497950845068003	9.17835411014818	62378.97498597748	4.830487739262008	3.506502064296698	7.297700038951441	25.45401273127869	4.685103911448053	2.354172301060074	3.3749758457511647	1.964172251413463	23.48984047986523	1.5498487984405969	5.610057234337419	1.8364235993290066	1684232.324621392	0.055273444858417994	9.522543511475769	308.9225617026343	1628757.8032722846	18866.400355613747	555.7322825840854	103.4023439552679	0.6883193796355814	6.601699511561642	4.153457334398208	57.72068463092201	0.32078414841617986	0.24583572222598987	0.9894123084236851	0.9397346993621322	-0.23600738101323035	0.9441863175359758	0.1861366952131691	13.988414485292688	0.00528190612110913	8.900138545855192	0.02849194603951736	5.9613511986962875	164.78365663483825	7.222917467957506	361.8496468213925	0.1825679348241133	5.265363040319485	109.55196770938446	152.10872524771378	301.83148335015136	21.22502522704339	3240.505549949546
ID_110.nii.gz	2.2727271000917733	10.32568691530581	678641.1926995827	5.190925967241231	3.673124374404796	6.649773966670764	27.573650628668368	5.436628772701557	2.6117800439294525	4.366516101937614	2.0040057359657553	25.569644892702613	1.6106587193536062	6.506994531465123	1.8165540233082378	18323312.20288873	0.03898552501926221	12.784045420350578	415.3251431053934	3663092.584419897	36934.06586154772	777.2317933090739	59.48562955468578	0.8581686242655174	4.754218093527763	3.758194601927019	35.66491345380661	0.38389983233153185	0.30849076237741613	0.994686073438002	0.9585419708597518	-0.2329969083961161	0.9457376724935967	0.2089481518042627	15.356675304159744	0.0040527409241508565	9.374904956264649	0.02397892295084813	6.263395337828618	209.17935571593986	8.253579454462946	2218.3084601946593	0.1384020751306875	9.485185443193403	624.8599950087347	204.50784525196704	407.79623159470924	39.031070626403796	9906.900299475918
ID_111.nii.gz	2.4862270052662923	10.682427952144968	27875.759474122704	4.671542648701068	3.0257692481444627	7.7238380698078615	22.6131941265205	5.297009184642533	2.8578817645048002	3.5537285807720984	2.2470803622127504	20.36611376430775	1.5719252866212141	6.667754234350669	2.1805600894882944	752645.505801313	0.060796837679235056	16.40064022751392	472.37016254472826	5675160.222418764	54080.22284278847	1012.099755385776	262.0615560890888	0.5953966384648227	10.522117676225491	4.622838929226829	143.89622073682418	0.2933471393028666	0.22697622905440562	0.9679773477241848	0.9005314173683907	-0.34728344633653124	0.981108304602015	0.12250098647476217	16.86209846666426	0.0057812940463494965	8.21007269989084	0.026643516389158364	5.962046662023702	318.5403278687161	6.646629907649485	128.585326953748	0.20508026627392026	5.3481071098799635	38.119617224880386	263.25809085567334	451.03987240829343	21.771929824561404	11114.481658692184
ID_112.nii.gz	2.8856479503552697	11.992600691882624	133350.24117046705	5.293149344539772	4.915684057308363	3.9096590157543565	21.882318373176723	6.38343208464802	2.95509422703762	5.090165840901813	2.6219100607458397	19.260408312430883	2.107336721160922	7.355097614653524	1.2104919172364261	3600456.5116026103	0.03405453221366885	13.349255741768204	476.05882925498605	1624506.3167914907	17358.0225602261	719.0370678595929	179.4026732958387	0.603373216160773	9.451887500941714	4.614702520786055	84.62083992157802	0.27769459171100885	0.20835909183243276	0.9737672423675259	0.9012582689726342	-0.2280649916613856	0.9453985601152394	0.1034983449085448	18.46208209629734	0.002337182734885217	9.701168496872594	0.013518316788820983	6.399978282813444	224.60993528885794	7.633063234575953	511.0738336713996	0.20733218404519255	6.091039420034642	83.9444219066937	213.1149017687791	469.97241379310344	23.493306288032453	9649.174847870183
ID_113.nii.gz	2.2143620422697317	11.026135854891802	118918.97327216782	5.110695755488176	4.746195012880921	5.579454852286089	25.579214923532636	5.5433077626894045	3.0211391590878067	3.9877155266111632	2.076419429405733	23.502795494126904	2.079069349587801	6.7564989193860745	1.5838719518521966	3210812.278348531	0.04571527514266452	14.922016695772577	467.7782671628854	3376520.9875945332	32824.83984695343	878.1547108472039	135.98848640209906	0.7332250181947291	7.524889735290379	4.333429711337283	76.39859825430779	0.33015089348713056	0.2596783650540896	0.9863152048173469	0.9326454501738968	-0.2585115359457788	0.9594175703289398	0.14419890516638023	16.792073044151458	0.00455341380068642	9.301109763843046	0.03259620994382156	6.321525931192101	253.5357993123256	7.670370435663856	452.31362763915547	0.17363287049487733	8.637116132050796	119.08829174664108	239.1980430369767	454.57197696737046	32.378886756238	9142.802303262955
ID_114.nii.gz	2.0706898227323576	4.151475166068181	32840.85621115983	3.6475031270343927	0.9272472112707688	51.96882282263886	24.70593445913306	3.0517370243379687	0.833548092310995	2.721812220019788	1.4125302070352683	23.293404252097794	0.4048672877283152	3.422911628127534	5.539152603472237	886703.1177013154	0.11285077695028604	2.403225148255527	91.63037756374963	626064.5420964634	7203.123249375621	137.85257320643655	34.308695491763494	0.6037988056808756	2.7557995636679142	2.943683634477733	26.399507461194617	0.4963413158929001	0.4348152993089057	0.9966060870591534	0.973670205985547	-0.1921779564930001	0.8559102657655807	0.3235477638372725	8.108072844249229	0.01807328555263304	6.8157828348751615	0.051601209175083866	4.668094044333817	43.040317174550026	6.950621634993837	291.8219764537995	0.10411058738986782	12.556876462187128	316.3207277916518	38.413465059415344	97.80734926864075	56.72743489118801	3088.1598287549054
ID_115.nii.gz	2.4633958602887738	10.453261787194887	46045.874760757986	5.015103822182263	3.874495619084269	6.458830077124173	21.752456948482816	5.438083666374044	2.7702258395676487	3.9081828573582875	2.1907717888688625	19.561685159613955	1.6930959048390957	6.597091840868982	1.875250560440804	1243238.6185404656	0.04605829739030378	13.948866794375936	442.30144088179736	3509078.192429383	36534.60852126971	831.1581910707332	172.97117040393684	0.6584626086363937	8.421675503243792	4.429750032416856	98.68788378040388	0.3115684594164808	0.24005590048627687	0.9769432731489995	0.9145553436921119	-0.3187102975601036	0.978107746587386	0.12236872303246346	16.658089064651186	0.004279113153944787	8.811644230507042	0.026672690377864426	6.1457642504078445	251.0323403686675	7.116117061279616	209.01890359168243	0.19756040037021022	6.590263756919108	48.7296786389414	223.72346528921778	427.17674858223063	26.84877126654064	6942.3374291115315
ID_116.nii.gz	2.192556513057453	14.049240447269556	839499.8360188341	5.786466821087605	6.829764905117235	5.368495083866485	36.72083312847269	7.047507022829436	3.987154350380461	5.528824214063454	1.654072811663676	35.06676031680902	2.8608205156241544	8.653812904689453	1.3832692467826622	22666495.57250852	0.025067557082730868	25.221122552539462	920.9935439450918	10024223.89273579	66964.3649917776	1454.4284462395606	176.59513171431215	0.7837751225943203	8.588227986027698	4.5423701122298406	99.40082526461975	0.29727135627089574	0.22478151956054876	0.9917046613857565	0.9463714782325231	-0.20743570222635077	0.9425498019836899	0.12683438133118657	24.523076443060567	0.0017307848920836192	10.591047290591977	0.013668350371938663	6.860876265998032	407.75589448846836	8.440523051508713	2072.400535236396	0.18487069895061517	6.917886938274336	281.00731489741304	403.7545494695781	918.7732381801962	27.31507582515611	19890.46529884032
ID_117.nii.gz	2.4539416115620845	16.4721646871514	109239.46424844838	5.6651929818334885	6.837259267339077	3.7824361392440835	27.17106427594009	7.585685212793101	4.270065203222265	5.854822670129322	2.1237116755612826	25.047352600378808	2.9791100125976704	9.303794373119002	1.2248353181138738	2949465.534708106	0.02636998601068412	29.01796958969291	960.1150675253209	6742278.675914311	51007.57146583074	1501.5612681851553	439.47578213493074	0.5493192655564942	14.280556436685186	5.11829663898566	225.17398420295865	0.24542434566494703	0.1833782073100662	0.963792399619954	0.889505274420541	-0.34700268188605005	0.9884097128957683	0.07881058348772076	26.345897692429897	0.0020338850514774963	9.633730642612276	0.010098057192926141	6.80251371086746	485.25926258002113	7.447552605393655	299.8050713153724	0.23756344795195913	5.722278173904526	33.27892234548336	463.4993463699358	986.06735340729	21.369255150554675	19969.89144215531
ID_118.nii.gz	2.0817905176022364	10.578027951263937	101150.0604053482	5.177849910937743	4.190007245697795	5.5889001969943894	23.968279314520526	5.284459865638987	2.744398540372341	4.128338751198763	1.8576946143530457	22.11058470016748	1.813994509390147	6.387704392688314	1.588681514858859	2731051.630944401	0.039163178037182354	12.877251336820356	420.3584200411909	2442811.162933655	26005.025573583112	726.9102465071852	136.22896212810753	0.6858609013831186	7.786692130002565	4.391869049482052	72.43994982210742	0.3127610981934425	0.241298204024312	0.9843044946491978	0.9260593235935324	-0.23958055548652107	0.9505479039801501	0.1426151259133247	16.507870436145296	0.003126383077388007	9.424872922384184	0.017295489548043354	6.286515888540005	215.7848021588231	7.635160141563285	452.28600242033076	0.1824469553934372	6.947836941238228	97.08551835417506	206.10446996399446	420.3565954013715	27.45824929407019	8682.59136748689
ID_119.nii.gz	3.089191473942488	10.885823764360643	105767.26259536092	5.181163391127418	5.143513023100995	2.6298602922836576	17.99348746865357	6.361751346316783	2.6396493844202795	5.407085778461185	2.74185210489722	15.25163536375635	2.0481865639929575	7.074990868247371	0.7635860209740023	2855716.090074745	0.03500136289245872	9.583615593420273	438.5645089446083	684795.1012429208	6932.323531505037	538.7552877896404	72.82667222370671	0.7622465117772197	6.20112940093811	4.076429866063568	32.42924498213919	0.3143209524740197	0.23556501172198172	0.9823491905737062	0.9152382414041929	-0.2349253459560562	0.946487130806384	0.1379469130721005	17.94148154727467	0.0027327335057895055	9.391143684459667	0.01534675005119222	6.25123959560335	152.89549000333685	7.539696589995821	417.8121154756271	0.19773408209920826	5.765962359978757	73.95787979176527	153.12197876306703	407.38334122101276	25.133459536204448	9357.32654992901
ID_12.nii.gz	2.145910730974246	13.969427441695414	330648.55695024086	5.796212095313777	7.702289249096102	3.3942925072703	28.771160277781757	7.3990907370335135	4.023556110043536	6.562913382667638	1.8318946084310848	26.93926566935067	3.0994293640588864	8.82872488314658	0.8597573375582847	8927511.037656503	0.02403225774183803	23.199839327436415	933.5623640071657	5177875.010393839	32066.553591808457	1271.3318268163819	184.68324601468538	0.7463358200268172	9.675481727583529	4.6835472980068875	87.11626029334504	0.24084908136903643	0.16607953562058195	0.985529312761302	0.9238020930411023	-0.22213866036591082	0.9545550391145874	0.11334265022344872	25.72174161304252	0.0012973132719597635	10.56578590109157	0.008704637463067653	6.888772259155432	364.0037682077664	7.93970800778568	1032.1862329090052	0.24332537315158068	2.961603515372753	101.94483734087694	371.27371360595345	904.6310702498821	13.52946723243753	11274.65558698727
ID_120.nii.gz	2.0271369211354284	11.52859302899005	36603.8663177891	4.999314682708999	4.87158575604947	6.286546824121274	25.65355125058367	5.436905116585339	3.3172977970128126	3.622558568386449	1.850477339204527	23.803073911379144	2.029231970938951	7.028366115494168	1.8696683813834678	988304.3905803057	0.048595744525853204	19.837993006674758	555.1977817175441	6553077.790023666	59759.70936806256	1173.4994671431964	268.2737486298029	0.6324273787886037	10.831210275308534	4.71805025817078	143.51786097065383	0.2844477187448779	0.2193528096026685	0.9747579203246401	0.9087876339154162	-0.36793463341616567	0.9870363448839113	0.11070504279014795	18.122754361827507	0.004620127700876327	8.592807349696827	0.027298273929705408	6.209223012771681	360.4433039432497	6.824034384433749	156.27125506072875	0.21089238199828442	5.629785040822756	36.00944669365722	318.8555932549114	550.1336032388664	23.574898785425102	9353.059379217273
ID_121.nii.gz	2.485265484913386	9.014084200342783	109032.88608696903	4.878967097748047	3.8254800200979937	3.756990122201884	18.826345036887172	5.11818158665818	2.1353729652112783	4.294677929324715	2.2774528931763034	16.54889214371087	1.5696223816460975	5.7498091324602925	1.0966716096867153	2943887.924348164	0.045217142829823906	6.86452230571694	256.0631166090172	393955.0165006969	5596.439504901952	368.5786276308781	79.70601893388879	0.6454891425413428	6.25879075327621	4.112691217109314	38.712895157463166	0.3235125224230547	0.24610640377260157	0.9836362371113665	0.9207458806417315	-0.1728775983365574	0.884977877054853	0.14172357097915	13.555385748184902	0.003561286677910755	9.21669831540187	0.021989726839645056	5.971641886214014	112.07116164119172	7.478817996093389	604.4487568223166	0.1832773671383616	7.224503080132731	149.12613705275925	109.72997922919272	253.21376591873863	27.701637355973318	5225.463614311704
ID_122.nii.gz	2.3157449847009084	9.57670207609501	232969.23064065058	5.201452359615388	3.6626653159264793	13.2272948776828	34.521401591977536	5.319509510914401	2.5256804964793735	4.247253896409445	1.4660784821685107	33.055323109809024	1.5743472852475366	6.428731170847825	2.5514483273556445	6290169.227297566	0.03743339775663651	13.031403030321671	473.00823656008913	6277243.056275659	46149.02820983761	735.7577039410663	151.127802400261	0.6609305653674227	7.600811853911451	4.36121216015138	90.81299911203072	0.31248721094675275	0.23763331854090675	0.9923025123342627	0.9500404863959607	-0.18454972660036	0.9088114572947534	0.1441053164497087	18.077173675554267	0.002679454573160719	9.681049404996982	0.014084515660708959	6.262035495459104	221.721376585332	7.800198266299688	1036.0608479687778	0.18379649600297635	6.514368228192998	211.01206315416002	208.7955775358261	490.37076459109454	26.60581869788895	10186.59677133227
ID_123.nii.gz	4.708076591632483	10.164748149244852	5948.153535151647	4.141615292154136	3.0047414821016947	3.4033232723524867	13.72807394558584	6.739743083932219	1.732517502949314	5.91697438023376	4.543666547176529	9.18440739840931	1.2944970736452543	7.0699705436917695	1.149987345364888	160600.14544909447	0.0675799731657369	4.56034665125711	160.36684386593407	105182.8364166583	1750.8320277161838	208.29838478979096	123.61266512246426	0.2604045636048174	8.151544465873206	3.971321584791203	54.19251813333652	0.2635045511212866	0.18481608431677776	0.9298844221225921	0.8398860959540403	-0.5032035226798399	0.9924728372292294	0.1169501618984299	11.790703929849947	0.013373446503783816	6.434327678398443	0.03087757355830214	4.900082887994742	82.97776247806381	5.280909255338926	34.49579831932773	0.2898806581456112	1.4561118565073088	8.042016806722689	71.73292846550385	159.8403361344538	9.571428571428571	1546.5966386554621
ID_124.nii.gz	2.6628263803730023	10.856699737742773	22082.158884307566	4.81023688783265	4.621186017235989	3.8859395379938344	17.39684924695651	5.807901013288083	2.5732062886422677	4.881812576613127	2.4980403138287723	14.898808933127738	1.8668314946105136	6.619199899544813	1.1464056872526533	596218.2898763043	0.05031966490299823	10.082093129981331	376.91248787360706	735453.367371207	8005.025997254138	482.8428146152854	202.07210623365523	0.4124981289524777	10.308846321027456	4.594744172234927	91.03360888526817	0.2668349342184598	0.2006304459577752	0.9547066769604107	0.8696970337263293	-0.3438606244678209	0.9794409501477334	0.08121055890188636	17.507726175033483	0.0051753713336978365	8.23950587646699	0.030532069147610513	5.971678493971823	171.2287302122352	6.578267039151614	105.73412698412699	0.20978993449231545	5.036139455782313	25.36111111111111	161.41376921138826	377.6904761904762	21.515873015873016	7610.341269841269
ID_125.nii.gz	3.284309406988581	13.709205960754739	6786.48522803133	4.640319497908666	4.659399417709816	5.998270412779652	25.37154263262264	7.12647215671186	3.5190155194945754	5.341246683796838	3.101205306672835	22.270337325949804	2.224452985116751	8.496861265316472	1.7492271028974473	183235.1011568459	0.05092802172928927	21.410045961646077	579.3625688281409	3601657.439719119	31763.334373833528	1052.3060352651898	687.0788315012342	0.2220431859156613	19.39162546187082	4.753300878737271	300.71910723857724	0.14368040194448545	0.08081760094291733	0.9334264473577988	0.8416421140883819	-0.6235211806259726	0.9985998793247374	0.0664430622173966	22.079743589661298	0.011352241381590413	6.559188135679793	0.02373914907623651	5.21670021397971	434.84621669160606	5.366836293254807	38.42553191489362	0.40878225441376187	0.4726120416478044	4.787234042553192	342.5513807152558	633.0	3.297872340425532	1810.7021276595744
ID_126.nii.gz	2.4593218247833986	17.94304267636696	542724.1223333685	6.0758743405415805	9.718508179316588	3.7617966658102504	40.715923631542395	8.778931108688399	5.304521403309729	6.5460483568138645	2.052423255362445	38.663500376179954	3.9958746649678125	10.859660674831575	1.0732507727800078	14653551.30300095	0.02105493879519911	40.86259856138644	1414.082186844769	16322801.181527885	90440.206195929	2259.2330617688694	388.4694647602465	0.7072482441737111	13.563407273280356	5.135612884946683	195.91233048515852	0.2204059207198433	0.1538041315695881	0.9850632406317925	0.9254161139470528	-0.24440313149982165	0.9693753070351718	0.09562200853911745	30.756262590840624	0.0011207771755703064	10.958265723080014	0.008700769558749384	7.192630299446852	661.9256316322787	8.143197404037693	1186.394611038679	0.2577997851018424	3.105071184778607	96.8948283355063	654.0255887081954	1416.3950456323337	13.38070404172099	14276.304650152108
ID_127.nii.gz	2.413246420658709	5.197183825217859	12273.117860879183	3.696943997552009	1.6098808438009944	4.721505102246419	8.896258978715814	3.516169344152385	0.9531770851868215	3.079336985185901	2.3013766144293566	6.594882364286457	0.68300392145626	3.7114071527840293	1.3424189827406705	331374.182243738	0.10385561564012741	1.4110961969794449	56.1271716467309	23001.594743393667	693.9094032152504	78.66433720171318	19.820681662579837	0.5999114621555901	3.077561890199071	3.1856371424192456	9.897236428972425	0.4424702555456252	0.3687772488226964	0.9758649622692933	0.9067369657732028	-0.1877274533206237	0.8565432523583243	0.23542972496237585	6.432852824099827	0.014434459462922544	7.081318720198981	0.057323907036949326	4.7996164069570515	24.62125471607326	6.6485966310814835	116.22334455667789	0.13044146414890898	12.067702842113617	92.53535353535354	22.80041719098958	53.515151515151516	45.48933782267115	1448.7250280583614
ID_128.nii.gz	5.167175141953412	10.590496321995063	95368.2154034927	4.581956136934736	2.352869487983625	7.667630243507985	19.80359539813829	7.207273119863859	1.850476764325935	6.275057881957775	4.9430511732797155	14.860544224858575	1.070607474176707	7.6631762715373535	2.092316304744522	2574941.815894303	0.0604737435996991	6.779484744341008	241.49937944888526	993756.3667837016	14143.065355303203	433.82639297843014	132.76749721474968	0.5374769423513844	7.611635424467986	4.273484032336591	72.32366501829873	0.30781925287706735	0.23281732511122544	0.9698703745992865	0.9009885681329189	-0.247680488678243	0.9463202783794149	0.1461817575125594	12.878951503990207	0.005511034032866466	8.567243105706417	0.023469225110591393	5.764966395522042	141.64847254829493	6.659144187994807	417.9618226600985	0.2573656543473513	3.5892523477881046	98.20935960591133	108.66052584083575	215.58682266009853	14.498768472906404	2941.6348522167486
ID_129.nii.gz	1.9154162479785664	12.137028124292863	477211.11703360715	4.984545540495757	3.8418044476666076	7.150593646881496	34.62777006621347	5.125464760485446	3.334021403680519	3.086909599481438	1.5332570956355467	33.094512970577924	1.945402282978294	6.849056580136053	2.0238443639449537	12884700.159907393	0.060801326861476546	20.639187026926837	576.3137125887756	8920255.763390647	75812.6011846775	1284.3254169388113	180.0501073278016	0.7567210253113351	7.975153409226347	4.364925239545593	111.01906267264182	0.3518794959987917	0.2861929141003681	0.9906000733833762	0.9481921532110318	-0.21705945831447074	0.9328099710443988	0.16989278992722148	17.319058374271012	0.006548729916783582	9.431690773302988	0.03777693150343976	6.26916820830861	366.09388106665324	7.847931379956947	1528.9347291850977	0.15029339714785195	9.54967051914781	618.5318981618009	330.17479109489005	555.4491300501327	35.73311707460926	11141.551164848128
ID_13.nii.gz	2.383318199123827	11.608102815713329	29102.48551104617	5.040368813566958	5.126235052619222	3.986730407237341	21.106151810827637	5.751604468464561	2.956983036690449	4.3153902561675626	2.154267864678197	18.95188394614944	2.10251321615277	6.818327761858099	1.2464855123717418	785767.1087982466	0.04182955832967572	13.408639506463372	471.7370633938644	1537584.8705951758	16511.887859270468	711.6369901546076	211.63439590368904	0.5457328727215965	10.546713188045072	4.671343569020981	94.13186014216738	0.2625243224610615	0.1956160366906401	0.968581881922936	0.8898742114240558	-0.355825697834032	0.9846515542642691	0.08223136398464001	18.60960452832851	0.0037588322642467618	8.62691050824028	0.01811730374122909	6.20179152487234	230.81784651457411	6.740301234883316	141.05750798722045	0.2253314824077004	5.568690095846645	26.185303514376997	214.85682205595646	455.55271565495207	21.568690095846645	7752.984025559105
ID_130.nii.gz	1.7786048833774764	11.098367311783537	679683.2795573857	5.478815275232667	4.5790820045215925	6.44467296041147	32.00830042129545	5.300894819567509	3.085502181519579	3.8992973663251203	1.0673241179642357	30.940976303331215	1.9976578951336998	6.685243666062654	1.70689110054422	18351448.548049413	0.03165478501721595	16.592996986513178	564.9236518877913	5058190.735541543	43639.22104369977	972.0853990333072	150.52953772725124	0.7330496194664436	7.888030991821534	4.426470742243515	85.68214516938578	0.31449220109979437	0.24348285558443686	0.9909895594472442	0.9447768660078755	-0.20124264437317033	0.9338451564070305	0.15511013442486965	18.9594750798513	0.003313237774399257	10.076956255790787	0.033563534655214715	6.551579549485675	280.6537341901391	8.068866320330976	2714.75078905839	0.17850807397806354	16.83835951052645	481.40597054182007	265.5125144160885	578.8104287217254	37.60889005786428	6386.90406365071
ID_131.nii.gz	3.136860203417394	8.942396328017072	34209.06361391586	4.849310087113646	3.4354834558268066	3.920837104002314	16.90732280372069	5.729039683123485	1.8883500628508842	5.419196295577739	2.7881496915352204	14.119173112185468	1.4167459550942627	6.182428118928359	0.9247934868566378	923644.7175757282	0.041747760681626674	5.400521754912412	242.6318161685649	218131.13392541977	2575.81983953792	255.8252395366021	95.92292247433221	0.45646986502966475	7.000400413876368	4.194855148606992	44.74129405129493	0.2937951079192739	0.21688828129496535	0.9737505207688083	0.8996678332563521	-0.23513605078292443	0.9395466701063232	0.1443339506869222	14.231679223662816	0.0037319587163327605	8.764675448524033	0.022667766137537702	5.782036388018023	87.93704050273354	6.941671014651369	202.7877094972067	0.22657844636559407	4.469441028682001	37.36424581005586	86.52686994787929	240.7027932960894	18.15530726256983	3434.9530726256985
ID_132.nii.gz	2.375413340108678	10.038967955814618	58990.489595539446	4.6196903976292445	3.123072156991035	9.359658367291164	28.898176167838685	5.006900804437108	2.7340229344727724	3.290223391397452	2.2236444254740473	26.674531742364636	1.5228384982156054	6.339105395690304	2.3741960970316898	1592743.219079565	0.07573743958303945	15.115201552196957	424.31931505796507	6079959.666452995	54857.544405844295	958.4114787953406	200.5193116530866	0.6590362814200683	8.833276814149071	4.492676663730692	118.55596451793326	0.3136317594046452	0.24640239922290372	0.9845894793164192	0.9314666114882052	-0.2929009034185065	0.9694038426432651	0.16737415205056516	15.309903234241158	0.007959270498104902	8.533475152935864	0.042676336299816583	5.97500687000874	289.7326976121067	6.974177680196892	271.90054495912807	0.18521835487679023	5.86096860174179	111.1825613079019	240.77184291219032	398.3188010899183	21.92643051771117	3641.807901907357
ID_133.nii.gz	1.4944829323259632	5.556380298237527	5458.465650573082	3.8382810455701066	1.836614087144087	10.921152904713587	16.230267677654247	2.9926561313846833	1.5820349296973264	2.0727565346523424	1.4355877561473043	14.794679921506942	0.866731365543588	3.7653463132401757	2.5640111258299485	147378.5725654732	0.10818013155675493	5.221842137917044	132.7869350668581	548571.8402365118	9074.278318818495	299.5262259266287	108.89587584191813	0.4749433721324453	6.531927926714119	3.9843373629939887	64.01834110638207	0.3698075959465524	0.3038748484147264	0.9745508722962801	0.9130068596292271	-0.3019572309850059	0.9511450052317056	0.17629214651192365	9.218149443045105	0.014725104102993979	7.0211326768777145	0.06207780791922776	5.090360994991051	102.1055254421367	6.031302706028671	59.82077922077922	0.1553786473266993	8.491779389441726	41.64935064935065	83.434373418789	139.587012987013	33.077922077922075	2159.581818181818
ID_134.nii.gz	2.8750432948296156	12.681168489015707	172941.97527899963	5.46844188882821	5.2013387608389134	5.994990526456114	30.531410825801863	6.781423104902769	3.198383706842294	5.54375475151755	2.450549624355503	28.08086120144636	2.253621164372103	7.915815559413447	1.4824863600924867	4669433.33253299	0.030310333963453055	16.672436642942902	624.6594434174368	4542526.680906221	36634.423542893484	939.8373303407085	177.23049121239313	0.6842766761414505	9.107869927671235	4.576257974383411	89.99220567283595	0.25588092832437676	0.18004249649914084	0.9875759134883351	0.9309894836013307	-0.22987831124884425	0.9527940012350731	0.12023987665296783	20.82637037854063	0.0019401646135480365	9.946375949325791	0.011376946966228877	6.54563185760587	279.2669553882753	7.666591733774851	652.4579710144927	0.23639781558496115	3.539841944969545	83.65652173913044	266.2249211037597	613.3315217391304	14.626811594202898	7807.401811594203
ID_135.nii.gz	2.1635301999232537	10.638435640844115	136729.9672501364	5.374271671962728	4.6518887653089545	3.742333010292878	19.2131766303712	5.800117931781365	2.723306287361422	5.059604839153896	1.7094463256244739	17.50373030474673	1.9485683112197472	6.7153284086922005	1.0480180999742825	3691709.115753683	0.029968158464505262	11.454267614016773	503.61752146041516	1326922.0171193383	13864.843992153435	610.502041503993	124.88760049727291	0.6610801006618848	7.9588635791794164	4.414725538829378	58.8128322515399	0.26299862707419897	0.18397375345813038	0.9777468412984015	0.9070257092146219	-0.19289631706032756	0.9245801687512262	0.13156444183198376	19.547011624019728	0.001795266456048087	9.919625585081425	0.0096348515556282	6.399311326181076	183.8474105003164	7.6173276886958545	703.565963060686	0.23204682158993603	3.6532183533949216	90.86345646437995	183.57703830643757	496.66391820580475	14.974934036939313	6496.551781002639
ID_136.nii.gz	2.9859515290382928	10.863459826384979	142674.69534265305	5.298921195432358	3.76182150419285	8.985947636125276	27.704741700229736	6.240211820950744	2.6818881565876644	5.102951476004467	1.9801421526821725	25.724599547547562	1.626697312023642	7.2977187204514005	2.1502549269965723	3852216.7742516324	0.03435691672933178	14.316454952493416	587.3243401627941	5518603.736869371	47246.70804812682	835.9800802099029	179.25729737618582	0.6496943561132913	9.070227787016993	4.58162623691755	93.61157706337237	0.25877143315830725	0.18148566627379348	0.9848665555329685	0.9258632827892602	-0.21582480708470866	0.9426114066750267	0.12159119595506838	20.56694001002595	0.002121555354482299	9.744403234608223	0.009678874741403732	6.350233832602661	253.809344396522	7.482788452901999	633.5106382978723	0.23647280264944842	3.318483759532653	92.0421799178798	229.4371535567374	569.4740574841359	14.169839492347892	5976.902948861515
ID_137.nii.gz	2.4993757936668106	16.694080568369404	490279.9300667977	5.949784198812463	8.068946176993478	4.363840193133185	38.21158702412312	8.074864654677382	4.721633190408886	6.021724427747588	2.143722713400293	36.067864310722825	3.389230033698234	9.973386477548807	1.2619825302542027	13237558.111803537	0.022920438784194683	34.26499863919531	1186.7199964417955	14387814.453649433	91564.35702280691	1971.7830118695467	258.22799245111355	0.7689073504174466	10.836141768587037	4.841817610771307	135.646044291152	0.24014070659423922	0.1673483133034973	0.9885845835330613	0.9352171362055811	-0.24442384075122778	0.9682004051671569	0.11653188101827666	27.531208709513763	0.001284888311837283	10.720984484165854	0.008395521455227092	7.053260632842116	557.502751080165	8.124441052068795	1196.1207141407995	0.24267005764674363	3.0482863560510145	112.9748427672956	548.6836013160053	1163.0576181781294	13.515723270440251	12273.39318320146
ID_138.nii.gz	3.3852381840413646	9.8124520258699	22228.88630961119	4.880574775883048	3.4709422463640216	4.688481227173835	19.19622778398331	5.942451388639805	2.069280311697963	5.021915857337198	2.721392967899347	16.474834816083963	1.4394082561891806	6.494616995894438	1.2858981609860618	600179.9303595021	0.04289433224474218	6.86732141701375	335.4763705633772	474080.22078425746	6425.75902652299	368.445177539695	106.69350880445765	0.5550802817350917	7.555472641002691	4.206576346050708	46.56795120337314	0.2691871452220048	0.18883022554051662	0.9783272051684999	0.9058894045992024	-0.33234695337786757	0.9785624058299331	0.11913760976230744	16.42679308048213	0.00435696025637977	8.363130893367563	0.018508027095184683	5.826055247300721	118.78467158603819	6.6984203342776	129.68690702087287	0.24608521256332613	3.5251558173615285	22.605313092979127	109.65968264027163	313.3851992409867	14.741935483870968	3426.1631878557873
ID_139.nii.gz	2.328213253788819	11.04529140856873	73345.67724178437	5.030629392833488	3.4540954089500473	8.448348522911672	26.67481191446534	5.455674665126904	2.9528461865655338	3.9931861733310816	2.11933938511533	24.555472529350013	1.6239748925180364	6.896759386847397	2.244723805806913	1980333.285528178	0.04573708744854407	17.800903988360133	484.93841181409584	7336533.104309105	64420.1389919099	1051.1849936859098	221.54747037514397	0.6548906109116034	9.173142043939235	4.538984078950773	133.10799866436076	0.30886244126298795	0.23764909377512758	0.9805313407723281	0.9240755476276701	-0.28851433463718923	0.9697011794364652	0.12524077926394253	16.652240343065195	0.003821658716053506	8.98836009582182	0.020537548604949295	6.202417665894098	318.1831160152634	7.345546374232713	288.96368352788585	0.18739538490783778	7.509308745527309	70.526588845655	284.5626853632236	489.9513618677043	27.671854734111545	9805.191309987029
ID_14.nii.gz	1.7339954731932479	6.913312356159772	100477.64019005117	4.604389533479613	2.6116421274570434	16.82325573093679	33.07355717238566	3.8407986701284145	1.860650698354485	2.9401138966528206	1.566330426569569	31.507226745816094	1.1029355022545722	4.724240169351064	2.9563604051077275	2712896.285131382	0.05942193419736842	7.5667107532499704	214.87393365700052	2791013.1321821413	25517.088840663513	451.85240999728796	60.63391022538792	0.7644045991608335	4.440037052499717	3.63997666645163	39.968089935871554	0.40663600560320456	0.33343626255358366	0.9964730348790091	0.9681763875038267	-0.22394947713994234	0.9249405563401178	0.22301442552031026	10.818055230186294	0.007063764491145381	8.424846683445816	0.03142013089230177	5.689126444916393	128.12158005566891	7.617437176616952	580.2487783207463	0.12888688989798897	9.293167496907932	267.51754775655263	121.07009338462728	218.53198578409595	41.07952021323856	5239.955353176366
ID_140.nii.gz	1.3570940853481805	11.904992813089741	545174.2895458025	5.5097752100910045	5.370473558260413	5.663568653173789	35.87653873393389	5.374202205480191	3.451702636730109	3.905109342953291	1.1132464445261816	34.76329228940771	2.3576096087630494	6.979643413075869	1.5392456738392566	14719705.817736669	0.032739018928215846	19.833372828305222	644.4050963073191	6705106.591054489	55134.46547459327	1208.3279379772196	97.92891348464893	0.850314980729416	5.917155180556487	4.016249811191106	61.13643668429558	0.3845254897213059	0.31772681816957576	0.9952416639986611	0.9619540242457443	-0.2775997002680834	0.970496213254245	0.19652107172994038	19.149988604760747	0.005032667414008338	9.666197413035265	0.034669271256598196	6.577272920765591	326.5642128654671	8.422210514704895	1502.6030738986685	0.13426888337938242	13.053171924051043	366.38236082566345	317.9798332590763	641.2435885979805	46.38003753015816	13796.253328567598
ID_141.nii.gz	2.4936340009444837	13.190113364370308	183160.84179368033	5.419239833153054	5.8564691335629595	6.13343920874007	30.702394366601617	6.582205465822133	3.699114439260076	4.6733662059311945	2.2419114205285005	28.460482946073117	2.401057885119674	8.186466699779192	1.7371958861417516	4945342.728429369	0.036850495408599124	23.692808232294833	771.5538324178368	10874663.720411398	83171.0874919593	1434.807272568202	160.3159216319753	0.8000807080176069	8.60836961592737	4.518029562257161	81.86988155505244	0.29146919300161556	0.21942510437902152	0.9886438931820274	0.935046315926383	-0.2808907186750288	0.9726053736808145	0.11660779905854197	21.27368014427009	0.0028833101942277476	9.681216427883912	0.02316686011182422	6.601807868522446	398.78079855004427	7.766840344449442	524.6853274789609	0.19198145901169442	6.080341248009014	100.71240395170143	378.6898056829773	733.3084522502744	25.208562019758507	13295.225027442371
ID_142.nii.gz	3.476881840375587	13.536407228351392	24701.097514098772	5.144578706122141	5.156316854577749	3.5006524753167803	19.45802868055905	7.25420860067769	3.1149969818868892	5.966833480721377	3.200870381226592	16.257158299332456	2.233199520838059	8.226435422748676	1.1211456517845184	666929.6328806669	0.036877462938637647	15.050697342507995	587.6114295016095	1889940.6550435808	18455.198940095936	813.5003374293344	246.22160380332127	0.5407642944803269	11.814950604649953	4.741849226455905	99.48464865878131	0.21863070989722921	0.1503686074849511	0.9517083116034802	0.8618794537654846	-0.4490560248104026	0.9952000066159173	0.08194540175533888	21.1029137567918	0.00423933596167208	8.240635588726578	0.014959579595510773	6.187431242556628	264.9304853081639	6.52616373407346	104.44109589041096	0.28613998874085195	2.2844511165321824	13.46027397260274	240.62260086320137	546.8246575342466	11.153424657534247	4787.706849315068
ID_143.nii.gz	2.556334320246287	7.0944821958905955	186111.18472558536	4.729937161853125	2.5977074853953086	6.8807525186087934	17.841429534702993	4.744862412974248	1.4955569331819445	4.496357143910259	1.7149310158223663	16.126498518880627	1.05411684991358	5.123818632879886	1.3629616052114804	5025001.987590805	0.04431855178026804	3.739798064591306	247.4946986889695	247946.8761275291	3369.1072678659484	193.66978153136552	44.6253660182515	0.6260189376864153	4.521274095703338	3.7024448275718314	23.279602801850235	0.3699083588352641	0.29020300133380356	0.9904148745382366	0.9399109866206744	-0.1434012470130703	0.8293421114766625	0.19092506777895832	14.498154067995102	0.0037421786714615865	8.863791175956475	0.013018996593280895	5.647030213612907	59.57378688740426	7.632696948180626	1129.2364226266045	0.15929417726429745	7.523204965439413	314.1742135703202	59.80296013121047	241.3319226971364	32.52320496543941	7211.788404570461
ID_144.nii.gz	1.6775588371274748	10.36957412923891	40509.833935459654	5.179799117315759	4.435739062039653	7.934763065217967	24.269822343700458	5.035473362317009	2.9385870023684824	3.577965932762781	1.3403873136704116	22.929435030030046	1.9138805168982067	6.406512164267026	1.9700542561006984	1093765.5162574106	0.038589813471789795	15.687406128297207	485.39069340185637	4918673.682516885	43117.82494035021	897.2724882266435	150.67159762475305	0.712103918963712	7.638901906855773	4.2677327080076575	89.57565824621021	0.3047535080817833	0.23088908768778357	0.984692928074553	0.931082471556533	-0.34191809341432183	0.9841669060827617	0.1817003624778392	17.280338042621487	0.0043418644072147974	8.810684414690696	0.024553964141729535	6.2422869215641805	261.9860214628491	7.283454408694029	195.7193515704154	0.19829721537022837	3.804777199849308	38.088145896656535	251.7013043937961	496.7649442755826	17.05673758865248	5275.370820668693
ID_145.nii.gz	1.20489565396005	5.2256117997111025	44122.71836228615	4.144754030759323	1.6459842122277817	11.551161047246651	17.377882184668838	2.6982464583256287	1.3728957488217446	1.9843645854918237	1.053173920179888	16.32470826448895	0.7726231385855001	3.3498424053928257	2.537130169623926	1191313.395781726	0.08327464661193494	3.940910191101193	108.16576245697038	525171.706835682	8065.602750955279	230.8431139143991	23.072623460074514	0.8183180533060608	2.6282374104595307	2.9641838189736336	15.842469634085033	0.5427459775127063	0.49285598751885273	0.9950061252304996	0.9645694936366769	-0.324938704392677	0.9614306672846501	0.2942303122891349	7.497357454551025	0.02516048622636994	7.017504112278905	0.0970288375587094	5.106549109962184	63.47893434361841	7.5520791980340505	294.50661241098675	0.0748999522917057	29.176995443392194	327.43591047812816	63.407724487705025	116.37665310274669	89.65412004069177	1931.016022380468
ID_146.nii.gz	2.8188532912828657	8.44682981704995	154661.0819626745	5.031552398502879	3.213277106526906	11.821949187679394	25.194396219930812	5.464023099274481	2.099796866355648	4.691255612600792	1.7334493275236849	23.46094689240713	1.327103022220352	6.235311184801512	2.4230375424057073	4175849.212992212	0.039668781617144676	9.023557141905725	409.8849476708587	2761049.5482504	25877.40469874772	513.8893598578044	99.57029273032256	0.6764918424914524	6.165223077866167	4.073698175021864	59.704518295168164	0.33721996120170655	0.25907383056061306	0.9900614907722206	0.9437640109058303	-0.19678084452144484	0.9149716846959024	0.16286961664145008	17.500267081731213	0.0030848042908141085	9.271002438621156	0.014928719606292521	6.059842484026389	153.36491314703164	7.677740920071489	697.4962292609351	0.17533841861763075	6.9734199232025516	157.80241327300152	144.53210076233768	411.90145801910506	28.84514831573655	9176.281548516843
ID_147.nii.gz	1.4532394717230945	6.9190091401647305	6080.016936855627	4.343055403911425	2.4625095396161765	7.137534469102121	13.618954483967022	3.5818107195119837	1.964729175600564	2.520328813826984	1.2357915487406457	12.383162935226377	1.1981767482429397	4.516939384012629	2.0599217684294384	164160.45729510192	0.06711409395973154	7.5733733684334315	218.6072805748877	1055537.139373955	15268.903569063259	423.6581387824121	83.59445400040285	0.6732608537384377	5.586730044648174	3.7550593704027526	50.084179414367355	0.37457771412324026	0.30314534833569245	0.9734103868584622	0.9132512933676757	-0.39435743587862093	0.9805888028596204	0.20905507888461222	11.5535343039994	0.011615324941840784	7.040400986462457	0.03983688478627087	5.302389295611574	126.81314819570372	6.047484021634897	52.986577181208055	0.17780730597720823	6.197063195351561	20.0	120.53732939957658	236.06375838926175	25.758389261744966	3714.1644295302012
ID_148.nii.gz	1.5510608478524561	11.802128407769294	241918.48337566928	4.563978481921269	3.127686664315231	9.653218540750098	36.373927075516555	4.54894294871169	3.527085898694393	2.1724536359082127	1.2875581546254422	35.08636892089111	1.7472214635903867	6.858454525521375	2.499461891039404	6531799.051143071	0.10863751310989084	26.34551652801082	628.5018299517943	22190241.00710297	152042.71769105596	1708.0796542275768	149.87239277936635	0.840000482630389	6.37510801933128	3.929424817203969	106.79297756649292	0.4499580293858282	0.3975106224686643	0.9930733738651085	0.9607996662630861	-0.3231485252328925	0.9733996674546078	0.21548403799417787	15.45175521202398	0.027193624840177583	8.123765599750518	0.12783970144844753	5.826245849746285	464.4880117517357	7.7600195398908545	487.2006610927474	0.09473083046718792	26.943820726823958	558.7227299241688	421.1584929994951	609.3811005249854	80.54967917557846	10224.123468792533
ID_149.nii.gz	2.3997546951041326	8.947346532859365	102257.39845126394	5.032670628668651	3.8052013126895283	6.428613106007266	20.010650349913735	5.190939288995453	2.2048349144058235	4.417211424421873	2.1496431736255306	17.861007176288204	1.549933508620246	5.921798286174091	1.551065523495163	2760949.7581841266	0.03910100086368947	8.121844240097795	311.3139794713935	1177086.455032103	12958.664224999362	450.4939718242677	84.54170251899174	0.6852465693741292	6.153591136102957	4.085677969524962	44.82591562784661	0.32892205501032235	0.25033167508644827	0.9856587505386799	0.9281648800798319	-0.20446601573298678	0.9211175549497046	0.14702074595073714	14.822702791545964	0.0031053832670333965	9.269127347193432	0.0163253175250517	6.080019492767591	133.75891858581494	7.628173635875088	520.5425240054869	0.17851252537911075	7.0139498081630895	114.01851851851852	130.45720597394632	306.519890260631	28.510973936899862	7180.729766803841
ID_15.nii.gz	2.874990837558649	7.091609563557077	8207.2138208268	4.200879011003561	3.0896497053033305	2.313731862676225	9.345878946531526	4.746253531026345	1.5014717838395022	4.253849307417503	2.7596150965413124	6.586263849990214	1.1812528335821784	5.056445817136887	0.6893598870337548	221594.77316232363	0.0715734513446104	3.040721720861074	125.05564257335502	42526.50915994129	405.0494778456554	143.05727697766923	64.01654747925055	0.38617328221656533	6.035579327933889	3.8887859927130033	25.798053403222994	0.32679261487054734	0.25193171299620204	0.9290559839774815	0.8367030679848586	-0.3184643662714816	0.9617886296018033	0.1303549091813968	10.258083857083706	0.009015131720546476	7.378065737940261	0.0404896871093605	5.205724041395941	51.76845611422996	6.25773638761915	60.925233644859816	0.18979823565376888	6.0162653700953985	22.97507788161994	49.009423433390594	121.71028037383178	24.956386292834893	2754.7881619937693
ID_150.nii.gz	2.7139484749470615	10.171668476025708	55581.21692431222	5.127349389628887	4.320547990455159	7.123712111998801	30.69554598957075	5.8921858946388035	2.5334159875402644	5.008448052036886	2.457420853988628	28.238125135582123	1.7808500212332172	6.7276725024282	1.561565964052398	1500692.85695643	0.03782666129083598	10.543722682948049	412.70687616912596	1510507.5710005423	15781.355514273515	572.0286992458372	135.35972897146277	0.6194470351942735	7.732047077689192	4.301368768073627	72.5977200241898	0.2804821807315826	0.20322021209440863	0.9905884824089232	0.940505056289359	-0.2702930555379776	0.9648333860989928	0.14171027671661965	17.415477845991504	0.0029945636222999906	9.152810356542647	0.016814015480351573	6.212993626327242	176.84710705432502	7.184796001680768	280.5407166123779	0.22845335229020997	3.871828878820995	46.45114006514658	167.97029941962248	395.4690553745928	16.247557003257327	5490.304560260586
ID_151.nii.gz	2.6916679034925055	14.797091654786696	21154.143890803778	5.253072039813949	5.5103037601600855	4.735226100375953	26.473936887974393	6.772395003766115	4.061266475914541	4.3409225042032915	2.4838183481774956	23.990118539796896	2.621535286563845	8.540803461114905	1.5693219679520705	571161.885051702	0.044423305588585024	27.079989674356096	814.1217959385255	8269439.011803425	66882.21248290903	1544.3759538247102	485.46197002957956	0.527250917511936	15.988605073321366	5.142356486603826	215.11859696752137	0.16887513985686164	0.1021799803177331	0.9563202690813329	0.8722676393349426	-0.5283714897076517	0.998660377208049	0.10386438592266124	23.425485815204034	0.003774159134106441	8.266770305441794	0.013315288931409644	6.251685458667901	507.45948096357245	6.315068253048723	113.33793103448276	0.390820451843044	0.9338406658739595	12.882758620689655	432.98412604042807	779.0724137931035	3.882758620689655	1215.844827586207
ID_152.nii.gz	3.9942410436914284	12.910495331509633	128004.52127849514	5.537628131992108	5.695859817398058	3.4948520499088818	24.59410456512263	8.06187956797305	3.010473981021905	7.415479445720132	3.326511278161704	21.267593286960928	2.30158664149605	8.840070044256418	0.8247650902428653	3456122.074519369	0.02465259608116751	13.15293621885835	616.842800265009	1377095.6461408688	10021.777064011148	657.2810212921569	172.08130471014218	0.585660772844206	9.522441750306148	4.612843550461021	78.05347679995053	0.22975109579418956	0.15203642887535104	0.9789860268400422	0.9074042927697299	-0.2339211645873523	0.9559142474438934	0.10124787096002705	22.25606106709726	0.0015148035526696903	9.93439752671426	0.006638057325103039	6.469169265056	207.3405815005747	7.420964886506161	450.6544566544567	0.2751248209123667	2.1143715868990594	40.38095238095238	210.56923889433043	599.9688644688645	10.874236874236875	6074.349816849817
ID_153.nii.gz	1.8122838775880192	12.105399819100079	291494.4397359579	5.292508314201372	5.2299351903204485	20.466643245789466	58.847398593871524	5.8153800844248975	4.014566280950613	3.481764948802839	1.6758698582532787	57.171528735618246	2.34283976647401	8.433913849158138	3.4527421482616036	7870349.8728708625	0.04679055192679308	37.31225728869572	917.9896738033917	88601654.0674258	338265.90819739184	2322.8607057449844	310.47143362212455	0.7660485339339782	9.209225076385708	4.502405209625607	220.8889114453678	0.30359197021555456	0.23157875828229504	0.9947537221345103	0.9645491346022131	-0.26681491684505737	0.9684158905327588	0.1733232719646821	20.35991560935547	0.0042244363803723185	9.62641512442635	0.03217198172972035	6.534410287630815	658.3330348417769	7.678078471016229	779.3733528550513	0.1901838342740486	5.741393687739689	191.74768179599803	597.4055458256607	912.7149829184968	21.02342606149341	9905.225475841875
ID_154.nii.gz	1.5280952781859496	7.4900943901524055	289173.3716920786	4.98443315766134	2.654985306689052	13.431425718816094	31.245892028183533	4.150444151776224	2.1374591632503823	3.1812678233712774	1.081219544906017	30.164672483277517	1.1693834598387922	5.259923754575664	2.762949407566793	7807681.035686122	0.04339882104974553	10.440611246935891	315.41642684948516	3992041.743283627	36336.68285167544	621.6247128050537	107.48433376709883	0.7064416084956255	5.752345980746279	3.9573919067428083	73.01578989965437	0.39414939129710996	0.3266206617467047	0.9933211029077282	0.9582923089743984	-0.22441641774350446	0.9353829628914558	0.2061038712779218	13.669983559699974	0.005583073906397311	8.99727735962315	0.03710980379934991	6.0292937780258065	182.27726164303797	7.966650725118639	1419.4322617680828	0.13580484708841203	16.76170949837348	453.6044776119403	167.11963661739287	338.96986222732494	50.84978951396862	6589.942881745121
ID_155.nii.gz	2.011238481180153	8.367196249107396	18868.51683830854	4.691905016726799	3.847518227746191	2.6751176780144723	11.850842314932452	4.469602117443558	2.074470757857325	3.5848347690677214	1.8566767269126838	9.994165588019769	1.5817080648507313	5.101523347651412	0.8847145202569575	509449.9546343306	0.05123614744351962	6.048197378376532	242.36968014190202	243332.87828301944	3454.972432389101	320.72648591847326	85.61852896567066	0.5809745826673945	6.9832272444884	4.148324978436717	34.66563997271964	0.2753880610091559	0.19454654333615345	0.9560061228501563	0.8670004476564223	-0.2696921996640005	0.9567462581911562	0.12585167873841152	13.543496679772671	0.004476368409641835	8.469775040871419	0.01828767231083582	5.80922148951429	101.58625372103596	6.768780571827946	160.98896551724138	0.22205374554102258	3.266937455410226	37.146206896551725	97.08319809750297	226.16413793103447	14.958620689655172	2783.223448275862
ID_156.nii.gz	3.1067833005973435	16.181494271380668	54261.20879334568	5.636129990253444	7.984696088746887	3.248724786973855	26.767603008369452	8.424957739801506	4.260724307513975	6.684182307055525	2.6621833026290607	24.105419705740392	3.175321914989935	9.869999590124543	0.9726663231924252	1465052.6374203332	0.025911445322950272	26.436978991617348	1032.4097834061463	4490160.016584947	28323.360319495845	1301.567595551636	470.8226937541312	0.4720278171432021	15.836001823623976	5.151768555460446	207.95221786762528	0.1953876950377572	0.1346052799208415	0.9585159572041912	0.873799196249731	-0.4540986508148148	0.9968696901210559	0.06638107514979999	28.702811068261187	0.002687085826016934	8.938285941148665	0.012215614429176451	6.62930385045642	443.09757232644165	6.964018689952113	162.08797127468583	0.29100174376065674	3.018459366508836	14.432675044883304	423.55884466992643	1009.0771992818671	11.804308797127469	10629.633752244164
ID_157.nii.gz	2.7273379824127773	18.18813327749413	349263.10191495286	5.947339635227727	7.5230332612228885	5.122055506565243	39.553099711479575	8.365312312982294	4.950113789813076	6.096985987998053	2.4041205326912305	37.148979178788345	3.2885094894976827	10.541542472279021	1.5313537408808489	9430103.751703728	0.024660045316830605	41.14566760112935	1254.4150085562392	22956064.46388042	141604.18775018657	2302.8729782144114	442.9634390660879	0.6787836506316703	13.890869606563694	5.1352551238433914	239.85852120267916	0.23028741816003442	0.16467633967622805	0.9823553777321007	0.922582092278393	-0.28372579859660363	0.9805182591071033	0.10591418164512406	28.087929529962818	0.0015058705121006387	10.529570017362504	0.012587426796737215	7.072666676119245	686.4591043201242	7.957382992605877	771.9099586382437	0.24559655063259425	3.853662654937025	77.5065224307986	658.183170657661	1281.1326757874642	14.754374801145403	12163.273305758828
ID_158.nii.gz	2.3283693433165964	8.162809709360296	184834.74503801868	4.702280345202576	2.4912883915639785	17.52921554400744	35.40854635291617	4.501122365001248	1.936858700863566	3.5676093644652784	2.1253516552790064	33.283194697637164	1.1545650444708835	5.280013612322178	2.7775732008160134	4990538.116026504	0.055157665804458446	7.618441201593064	230.9266911560737	2665186.434329845	22837.861816147513	453.719026762363	64.33209033136642	0.7528018397404531	4.681173473625714	3.709734360273352	41.490909873538286	0.379265168299358	0.3042625823605865	0.9966580435686967	0.9680584592012645	-0.19726931104146736	0.9096814580767189	0.2402954044222881	11.555795993125523	0.005824903064856561	8.719194388202522	0.02593251588257759	5.769246185115801	129.51277927343244	7.664854206924395	947.6717948717949	0.14293692230343813	8.01427270803901	365.69532428355956	122.00293605782026	232.3004524886878	30.88084464555053	3501.9176470588236
ID_159.nii.gz	1.5388911643005554	15.742575343667244	279351.7444803192	5.5245202189804035	5.983605451171288	11.200228150865852	50.31069380309947	6.488544470639487	4.947642803217973	3.6740714148394575	1.3952766805442522	48.91541712255522	2.8637380796816845	9.667467847731645	2.5533304478716	7542497.100968619	0.04103738912871227	51.35872523945888	1228.6207948092394	79805438.44029443	361714.53705456725	3049.269731972099	501.60405694302574	0.7191505568680985	12.465501084670944	4.8875586870760035	338.4139893260918	0.2975510340094817	0.23180011211375617	0.9886403928938348	0.946530708889357	-0.3155792829931101	0.9829327057547881	0.12657822941956554	24.316065964148336	0.003562656648809532	9.734809835051543	0.026820604680359232	6.78257085441788	887.7184472287819	7.763234795982511	540.8119772499164	0.18093408405818548	6.107270541780216	122.66075610572098	821.677681553675	1281.363332218133	26.843425894948144	22284.49213783874
ID_16.nii.gz	3.4455196765012683	10.835091105476955	73460.12984735548	5.329789400128661	4.322236715128454	5.621500821672818	20.433156013348665	6.8527659287869644	2.6255317719701967	5.971467161174417	2.5210382592313865	17.91211775411728	1.7565539896766194	7.672175931998355	1.5074519399149293	1983423.505878598	0.031106180144641685	11.901882656791365	528.0275519486493	2041762.3278363352	20806.489193265388	641.3105660585734	162.32083353302	0.5985996323098297	8.63070317933333	4.4851250878770665	84.5549929893613	0.26658635763167016	0.19060663964417862	0.9733015345029454	0.903094713234122	-0.27325236227676597	0.9688174329886379	0.13535461815195277	20.200492806404835	0.00235713732736475	9.375246170461024	0.012482182340742574	6.3024880551371565	200.9078498978982	7.379688071779195	288.1442307692308	0.23088480029585798	3.027117747370151	38.82051282051282	189.82564346544214	510.5168269230769	14.213141025641026	6265.189903846154
ID_160.nii.gz	2.0938550869779546	8.700630198634396	18951.529240180782	4.606066221718177	2.933195242325384	3.826545327568411	12.471922432427537	4.349049901840429	1.9752580472209464	3.55379381669943	1.9607740228028867	10.51114840962465	1.3513798447459027	5.02345089638221	1.3069845850131474	511691.2894848811	0.060143510383846834	6.320823859664975	233.80859526669352	410911.28320530936	6933.677866282319	359.48348663028383	78.78174770686147	0.6436779723192461	6.336713455093597	4.067003909794524	36.44426453652357	0.30715765677772777	0.22746169361458835	0.9633286444819027	0.883818980150094	-0.2746496462917265	0.9583954196724243	0.15366637290498833	12.785174353236572	0.005730500394672964	8.323587159856864	0.033453777411535386	5.743114281379542	109.5663085842863	6.750740509206807	141.0133155792277	0.1877673975755362	5.005689706223926	45.167776298268976	100.88687786014566	220.10652463382158	19.55925432756325	2914.7589880159785
ID_161.nii.gz	2.1533868405786465	10.369952893647426	31674.251203020976	4.795441744271226	3.595780152528604	7.662570075732415	25.740911616658504	4.974699927171854	2.6492531754212174	3.6500782246510313	1.9640329904512848	23.77687862620722	1.6341007447359635	6.136986676967051	1.984707514765205	855204.7824815663	0.05668609788754399	12.914966107867421	392.9393703375241	2930959.0365589606	31095.929236896925	747.5465005267478	168.82237061357665	0.63498260339326	8.49531909240624	4.43260759933124	92.92592660093685	0.2999869520536789	0.22675249540763598	0.9836593273251506	0.9256302040697554	-0.3148336633612835	0.9737349937605176	0.11651783993406478	15.747602811451722	0.005388303435326299	8.503488423287846	0.030064718612103254	5.997866164448108	229.092217785081	6.852159884557561	169.95838287752676	0.20209082387339686	6.289223095205441	47.6730083234245	205.77963214054944	385.8370986920333	24.847800237812127	5946.381688466112
ID_162.nii.gz	3.4369484163500226	15.896026793183648	109676.59391443265	5.736001501124084	7.286777109742282	3.1036929617707725	27.17013713540651	8.600138950712658	4.090579677204013	7.286075399894094	3.0541750104003786	24.11596212500613	3.109789437822021	9.909012831053037	0.8959360261954835	2961268.035689682	0.02455499727896936	24.226145314408697	945.5379211935787	4179256.899693528	26601.906718986884	1249.3516407733616	326.82099134707335	0.5868909343214505	13.435972449768254	5.038903247327431	137.59234609305193	0.2023297431406158	0.13662311044516515	0.9690916055377777	0.8878772752263739	-0.3480964734605089	0.9902648854246039	0.081800931539939	26.72469976013849	0.001663078996558126	9.763363042539181	0.00891765513484698	6.788955728620305	394.0431580301088	7.370706320200993	312.6401074306177	0.2798926655600875	2.4012650588407847	27.427931960608774	388.2727698969856	911.727842435094	10.582811101163832	8952.279319606088
ID_163.nii.gz	2.6125767092205883	12.812651366347872	249988.7828053359	5.54348435384711	5.2011175361984225	7.105333480457754	34.1100337332452	6.6541968794127655	3.4381773877909465	5.114180600047967	1.8087586276113874	32.30127510563381	2.222809077493498	8.093867265897073	1.8329061440152175	6749697.13574407	0.030518362494451258	21.232351207973554	751.9458050371702	9371737.355008056	70616.51594889289	1237.9968827310352	190.19867771827236	0.7348444804964678	8.987388483608747	4.574861882981839	105.91588471150278	0.2717371409270465	0.19711429878276937	0.9895917739619969	0.9399339149562089	-0.23308598222971305	0.9565015934183548	0.1409980450502309	22.13198490113589	0.0020379884216449834	10.074057565731513	0.012650984806064653	6.632671006900111	357.0488901123268	7.8432068873330385	852.8364779874214	0.22348964307846472	4.0916276057118	116.458071278826	340.1494122040487	744.1952306079664	16.77463312368973	8253.779088050314
ID_164.nii.gz	2.275413940461161	8.350586337092794	112094.65896904963	4.823420542330367	2.971778009558947	7.107445668338822	25.696175294465675	4.676318972941685	2.006182711667197	3.8293095010213127	2.003453897237619	23.692721397228055	1.3028224421165977	5.3916779986708265	1.7762892074315624	3026555.79216434	0.0481450474337563	7.202232504656662	239.7675811880516	902831.0639872863	11977.578493393286	406.3909426715843	78.83170495868734	0.6765979250424579	5.566579439627298	3.96067893898276	46.42804578283384	0.36284195907583344	0.28802148506381436	0.9918710932496975	0.9485242034957267	-0.19808481646876827	0.90996707833241	0.1859841372723668	12.561409035457954	0.004429626449887427	8.9718672430609	0.02066583026444543	5.908197080562027	121.30566190756795	7.604778256821228	605.8501037344398	0.157118802835695	8.00568817685646	185.64730290456433	115.06350156462527	240.98495850622407	32.96421161825726	5490.336099585063
ID_165.nii.gz	2.382005848051024	8.743661851544339	7266.69062049818	3.9660807358494803	2.902611013334153	4.656321805422242	12.463836024171874	4.4187323582080955	1.863852641821445	3.474033442465488	2.3054362180056245	10.15839980616625	1.2815614700537954	5.04063578951912	1.5315349762529828	196200.64675345086	0.09073793339527607	5.882813509105769	187.30636542202794	348931.27918595547	5938.965288252211	328.2568227467424	120.77023641085314	0.47066158279275017	7.851000297253636	4.1435023947072	55.45675265178689	0.31339790798296374	0.2455487568266538	0.9424594451640242	0.8577447767801754	-0.3272767893004295	0.9608843944536019	0.12080147253373538	11.625607189990761	0.01291494785041547	6.965483066314292	0.048807128208928324	5.311035809399592	112.25676478939887	5.815040378969101	56.08391608391609	0.19609760868502127	5.4591911584918575	25.95104895104895	93.74487750012227	178.30769230769232	23.895104895104897	3824.6783216783215
ID_166.nii.gz	2.5522451650074207	13.043469334498837	145721.04424592396	5.470584980426679	4.816017187916693	11.02052448625067	39.417337689755534	6.832486567573297	3.7668343453588546	5.034156849279803	2.291410318281269	37.12592737147426	2.1107850762139817	8.841749028501455	2.5617240961276324	3934468.194639947	0.03356112656339221	31.49365318693688	879.081520404964	33239128.76135375	189095.40835344145	1908.5610157208112	325.1071983325625	0.7109977457295698	11.03602750524487	4.786010640930164	197.91131457379123	0.2546855443955549	0.18212739332081648	0.9871212390847878	0.9370942574003637	-0.2958772812146907	0.9794862121048722	0.11849902753693178	21.972548136440363	0.0022027000830043297	9.705033806770484	0.012692274670428803	6.626456297037278	558.4170535133434	7.525427761099179	438.40557939914163	0.23519612628709316	4.199753863581941	62.55793991416309	503.21638246237734	858.4903433476395	15.67381974248927	8815.802575107296
ID_167.nii.gz	4.10049403409983	11.005426470660918	53361.4154008384	5.04248239389754	3.8236204886067657	5.311568169149627	20.184794231469315	7.033981920219296	2.313792215555023	6.1809163536205025	3.5953200090171333	16.589474222452182	1.570576214381892	7.636654161141028	1.4402225699712947	1440758.2158226368	0.037455881035563916	8.841585122900629	361.3503849983903	970942.2340018979	11749.129650586781	475.40752349022557	139.03261398751468	0.5499885026716045	8.330216302562574	4.429552423358695	67.10115612591103	0.2575809644821279	0.1786834034858083	0.9730461476135835	0.8988299514753729	-0.27039462382334745	0.9638547803303452	0.12339408113056646	16.647230141851992	0.0029822869669774064	8.967624318442043	0.011805019873477901	6.068300787780719	153.61003436943503	6.955767522430724	233.2688524590164	0.25493863656723104	2.949266923467407	34.27213114754098	141.37872853772882	355.62513661202183	12.890710382513662	3872.665573770492
ID_168.nii.gz	3.567141618693039	11.13177334485495	40427.49101465314	5.046225671824721	3.6191205723199014	7.047672300686617	25.066032238017147	6.46180752305053	2.4710454490535043	5.383184984479709	3.1775597905224933	21.888472447494653	1.567113005674482	7.264805806997549	1.8368137720273117	1091542.257395635	0.04093694823742749	11.022446948432869	397.2744669528759	1916027.0340826947	21520.78141439282	623.3606999427055	173.21497597130636	0.5692153264943614	9.173500680487862	4.557645564435484	85.31533221244287	0.2592696260817686	0.18438299509308564	0.9802196592928852	0.9139327443755487	-0.3181368744622453	0.9794748280193222	0.11703811236266125	16.86758651070892	0.0034333299355194307	8.801789571697647	0.015800790389903004	6.093054126952077	199.1439189785031	6.877791117324881	188.77806788511748	0.24644656381869123	4.030983918357887	31.357702349869452	176.67278562128038	381.80548302872063	14.939947780678851	3604.2127937336813
ID_169.nii.gz	3.222180356111336	7.288978864842367	37625.15799926091	4.245433845680981	2.16258631756061	4.604401739347154	12.366380926894463	4.833105680177463	1.3284072296836014	4.2740922349132315	3.0294551417698887	9.336925785124574	0.929616885899333	5.1151658930608805	1.3117449951957854	1015879.2659800446	0.06691607297262271	2.8060115977696687	112.37170448876229	94340.17718970584	2076.517588684684	157.89120617231674	32.008504095227025	0.6649403588286116	3.8997335806112114	3.4883896061654527	16.02556365666433	0.39447382561603495	0.31665585430379656	0.9800036347467292	0.9145729687493811	-0.19364358194928646	0.8862229449444269	0.21571858844013947	8.99081461186441	0.007215927272462444	7.968736817427133	0.02937780801579461	5.306774468589514	47.47492756688595	6.9442603747317335	220.16411682892908	0.15310439278785054	8.210934673988946	96.22531293463143	44.641508740504605	106.36995827538247	33.78442280945758	2898.9833101529903
ID_17.nii.gz	1.7862248653888404	6.109231212868496	103886.25114153096	4.468390196605071	1.9925886381720934	23.940007784053808	27.545669921741627	3.596116631649749	1.6958513750716382	2.6940093492460333	1.032019892844107	26.51365002889752	0.8939958880888291	4.553655528360074	3.8577891731362732	2804928.780821336	0.06893741459197372	7.803723842536326	244.3344081701229	4282263.999476504	35035.7356313119	476.2699942917366	100.70800329706526	0.6548633440334337	5.545398096328788	3.8937658664436583	68.30381793517402	0.37893947597545724	0.30424300366774737	0.9922330412835859	0.9549480827970798	-0.1789889445210016	0.8761857957753961	0.1929427148661439	12.261261668054122	0.007322465116137689	8.433530846992504	0.040912046018540336	5.552833817975604	144.24449939720046	7.273432884660606	754.4878243512974	0.15059637212600746	8.036972601702782	345.37644710578843	125.06773741937283	243.6994011976048	33.582834331337324	6241.937325349301
ID_170.nii.gz	2.4977879633235487	11.774894177036499	123765.83342065944	5.252402229228186	5.329340196602633	3.448305869705651	20.8927706341162	6.135399386555634	3.04190863711113	4.8309107461299	2.2799166267107993	18.6128540074054	2.2035812292858683	7.18565510637289	1.1061136777235765	3341677.502357805	0.03772254603471974	13.990513675195528	510.531143132068	1993609.9793135433	20859.96335075967	810.3090672329915	112.96428357451107	0.7561887589008006	7.625672812979027	4.342556607878102	51.65008995202344	0.29721160080292797	0.22291456375523014	0.98144928534933	0.9143300838965962	-0.25080086678491664	0.9575191219130816	0.11353659413141572	18.328450600782215	0.003031352778870099	9.53183692700788	0.025597127701331657	6.425155508349917	230.8183377018756	7.570266154081068	465.1535252398832	0.19405653952435678	6.983649600938734	90.4209428452232	224.69490840744646	481.88443888193575	26.56528994576554	11259.76178556529
ID_171.nii.gz	3.3168107532947646	9.788669023780637	92012.61781999446	5.027151460153503	3.4329981536749488	7.768001601191163	22.30508366523439	6.099091293537059	2.186042633425146	5.2658406910383535	2.244097185712346	20.060986479522043	1.45747348577664	6.764218971130776	1.8185284781818853	2484340.68113985	0.03961627260905398	8.555743682505936	416.6994951145871	1258990.8251564822	14075.694610782286	443.7082523087165	140.46209113063043	0.5208304355497715	7.820298067521644	4.383772500504119	77.08224952966636	0.3044882832416841	0.23001326014482773	0.9815985497459064	0.9205258052273031	-0.2036648248442353	0.9214181546129295	0.1260974271245584	18.461747724553895	0.003099003611749002	9.242641485362025	0.01602960159399379	6.03314644400644	146.04258585983666	7.354136392605622	408.9413227250124	0.20335222412979237	6.382988540649502	79.66832421680756	136.895804057297	423.11287916459474	24.87170561909498	8227.686723023371
ID_172.nii.gz	2.3182822488409616	12.97947063630337	123153.35268787778	5.46988922920163	5.136373111026788	7.22299053880457	33.442472936534365	6.455069681575649	3.6105480271997434	4.7102791706699545	2.073485085628045	31.368987850906322	2.23032573172892	8.132672455698998	1.9453853672514547	3325140.5225727	0.032964104291725166	24.47243667768803	523.5331086965332	8374651.781867101	64333.49568664963	1028.5340814020597	257.7849711300971	0.5807168860632407	9.764265233219868	4.605878145717901	158.28266058616222	0.2629762554537481	0.18746091585316035	0.9859561499938923	0.9346730455324697	-0.2612424069141945	0.9618976161843581	0.13374068669134084	18.099483852254238	0.0025622273305975288	9.4162974228249	0.014612923919978942	6.345979974738142	321.57976313303936	7.451698540786208	464.7357679914071	0.24958956390515954	2.919277632473081	61.379162191192265	391.94900785799086	727.1417830290011	12.7765843179377	7129.714285714285
ID_173.nii.gz	1.4878813607964323	9.591533167977008	276210.59042202996	5.277198734871969	3.2735676688002506	13.320891197247947	34.83084938861671	4.861189506515002	2.741595132442735	3.576637793513195	1.1388585888420513	33.691990799774665	1.5043437554754469	6.363034904496548	2.729935230291992	7457685.941394809	0.03650849885444001	16.85704977758981	490.3755891591036	11001487.916860979	75410.3747600744	1007.7858479923343	189.07439632743703	0.6857594921663156	7.943218885945931	4.384360211897228	123.47187074377925	0.3346151781779642	0.26593357900117776	0.9908009359425463	0.9495875949318388	-0.23419759952030755	0.950918394556498	0.17983020082227652	16.901378291302077	0.004440978063472293	9.517341330007415	0.037741178379321644	6.348328327404532	299.2150610799431	7.847039990175585	1162.650835532102	0.17042668360189123	15.808751774077367	249.06097918498975	269.8169186752536	523.8459396071534	37.60568748167693	5503.912195836998
ID_174.nii.gz	1.7453515493025453	9.11160250867543	301812.34434041183	5.220947986888727	3.4216374542537884	16.852484260666582	42.514128778991925	4.825737360362248	2.4518847986443353	3.7761494932332917	1.0281293532883775	41.48599942570355	1.4884852981439363	5.965474145093795	2.7171945547434726	8148933.29719112	0.03702559030352859	12.299140704586552	419.7508523686047	6304671.309613857	40920.80355017507	696.100782672462	192.0928323636379	0.5707196333353164	8.528980712995024	4.506370659966556	116.09949354540451	0.3015993896270849	0.2295279442896224	0.9936256114983414	0.9545619496547093	-0.1793795219061234	0.9066677239531653	0.14761643488429463	17.136360892597015	0.003329045624291892	9.791958888292232	0.03267188841153962	6.294646563326698	222.04840375902478	7.680426016491506	1672.4602051644854	0.19720082598331393	12.166705546169002	314.0140313642259	196.83182481837474	446.6700860747553	28.93892229689895	5050.6288173564435
ID_175.nii.gz	3.600002163801884	15.485962361424324	194283.3576134512	5.829105972605693	7.728840423360652	2.606947811703701	24.26804692969921	8.895547544618662	4.001937932798093	7.802994559246844	3.0608069621254814	21.207239967573727	3.109202779347903	10.064530000765783	0.6945675724526303	5245650.655563182	0.021055670390059164	22.163998017743367	986.0497249172178	3463228.4664748507	21386.85373349472	1183.5148233409443	207.72483847440589	0.7017140595972507	10.781142783049804	4.779472725950676	86.99080695801617	0.2184926558997303	0.14582627715582225	0.9744018729319901	0.8965534178537055	-0.27228138483277176	0.9758388992763821	0.09187203207725497	27.234969286548075	0.0012261272156958289	10.270811824168673	0.005776943021972004	6.858755188517117	347.80991545383733	7.683349074391458	526.8790406673619	0.2747023152593127	2.5484880083420234	40.38477580813347	354.87830590172024	934.0610010427529	11.548488008342023	10947.714807090719
ID_176.nii.gz	2.8404107931023814	15.250098058732698	70987.31454064959	5.500461887290324	7.350323994359586	3.2613064379462315	23.36604963855178	7.533928203468217	4.181063916816477	5.564763173951742	2.541605876436638	20.82444376211514	3.057390156213168	9.080061662328909	1.100289946962656	1916657.492597539	0.032648474817251916	25.687445616681373	888.4573003156383	5240729.899633463	39193.98676914131	1426.930788524935	348.1786162593653	0.6104846710584068	13.456009978721179	5.0100858409182	158.33387790403705	0.2187481744169222	0.15338079392866052	0.9581709727576203	0.8754008182816974	-0.39681543101804834	0.993701948128671	0.08438945812739755	24.857216817466835	0.002722974486154432	9.192607441480813	0.015811040930623334	6.6448267130504	443.77735119607485	7.140768038462436	235.37862950058073	0.2733781991876663	2.884599249178157	28.11033681765389	411.5989132912733	837.5586527293844	12.40766550522648	8118.051103368177
ID_177.nii.gz	4.152959542837039	9.066357554027116	73104.90024162055	4.705334341876195	2.835603698861166	4.903348791012769	16.42790011968772	6.374022564163502	1.592941264343331	6.035796388003649	3.8051576078883276	12.622742511799393	1.1490992058502127	6.6806127135237805	1.1423100027288966	1973832.3065237547	0.044480821037597595	4.002422579630116	188.89079437664185	201381.31937555436	3050.4550595359133	206.9582932423693	50.776571430743346	0.6069908596038632	5.029189084519289	3.7943227507655197	24.519548620094838	0.3295966216967588	0.24587443984466442	0.9823082279896993	0.9167084700275783	-0.1805250877445411	0.8901228715897402	0.18350829479059183	12.23911494363546	0.0036543826023974378	8.70873864983044	0.01187775684531824	5.641570972526789	64.43371616827818	7.173908426493827	313.84615384615387	0.19160326852634546	5.2597050216097845	72.85958485958486	63.947473093993246	184.84004884004884	20.755799755799757	3904.4884004884007
ID_178.nii.gz	4.538391845985123	12.389992227501343	58712.984507116635	5.174713999269546	4.250464263105273	3.1762223927587705	16.89832088731352	7.801723214048112	2.3921646427660908	7.269314626388601	4.091865893013971	12.80645499429955	1.7336039905726637	8.340572373661198	0.8899376286074202	1585250.5816921492	0.03293389636351385	8.698262411663183	382.9185245784736	521352.120406325	5876.749627466243	415.0759962396406	154.43656405902226	0.45883852195103264	9.207125834801852	4.5304272100311955	66.78914943970251	0.23891970386076242	0.16202644826625281	0.9522531343088898	0.8636354640139238	-0.28092481573233197	0.9689933964095142	0.10253747383130693	17.823402443047463	0.0026832916476258305	9.063176836293335	0.01055092747412146	6.09836012999587	142.37814007466565	6.915019171555384	232.01895734597156	0.2749039778980706	2.5091305226746923	27.796208530805686	139.21009607825522	386.228672985782	11.824644549763033	4196.875592417062
ID_179.nii.gz	2.3567259663954525	5.536608395872046	18600.975721002287	3.9646816101411475	1.5613910359590255	5.285441953091128	9.58793831580688	3.6001927432204877	0.9989025499763791	3.214907224321763	2.218625288907331	7.369313026899549	0.6634595526663688	3.8240565615186215	1.4719754466593273	502226.34446706175	0.08301441794232821	1.6620207973561587	79.35757765680363	39793.49686563803	1140.7490600987185	94.79665918277144	18.5933638448223	0.67438629003544	2.9575913172175534	3.122565804828007	9.446573327805641	0.42523244407745253	0.3493428814929525	0.9825435777318297	0.9196764765660507	-0.18601869750467392	0.8668140997537797	0.2855642242703382	7.763570832831077	0.010234343755901043	7.437376395894341	0.03209702571623062	4.960023254786363	28.34750575689844	6.790155538765784	174.22798742138366	0.1369716882243582	6.528863078992129	105.59433962264151	26.630690414738343	74.35141509433963	30.888364779874212	1872.683176100629
ID_18.nii.gz	2.3092482858384313	10.328184017785963	57782.79167323236	5.189119137289604	4.033546635189286	4.634104603465279	17.9536228322397	5.4202665750110555	2.4844138967835407	4.556982983405063	1.6447860657442914	16.308836766495407	1.6761905881382086	6.295358953824491	1.3457608790218698	1560135.3751772738	0.034040467333156445	10.252254613316113	439.6977269005105	1480817.6255882557	16950.05176828525	600.7637910588078	90.45407326816395	0.7392420655884097	6.472283354953812	4.135829247460448	46.46242347818721	0.3339320515835454	0.26013481183104975	0.9811623361622406	0.9181282855083297	-0.2850739150184212	0.9678340816300908	0.15184446122045586	17.66444237611401	0.003311124055928451	9.05481529125279	0.016389496117577607	6.215390948377079	172.80446608174302	7.49491500123038	262.90946502057614	0.18032199246953096	7.445373992597484	49.631001371742116	163.96484087603326	425.880658436214	29.790123456790123	11707.696844993141
ID_180.nii.gz	1.8023152991226996	5.9172463152551975	31976.52683454085	3.823473534610744	1.1858260673362007	27.222440607555775	34.80691635408891	3.4046672375389875	1.8696726803370896	2.2434336543919136	1.4434953070167547	33.36342104707216	0.6907116148406628	4.752083012979294	4.30256496309147	863366.2245326029	0.1379243273005841	10.990533963875004	230.92413821351192	7174726.367280408	56290.30471608047	677.3938405673954	189.2951519176601	0.5694017995228753	6.226217173465974	3.71490343631441	147.73435000376597	0.4674235565567915	0.41565102174438323	0.9911547886803947	0.9615096733888012	-0.28508643771002107	0.9417533190604152	0.25271750566261153	10.431883998844878	0.028775932757685124	7.007714531516781	0.11534216216459825	5.063256493021083	216.6722481212639	6.823928600288913	152.75141242937852	0.1078752912636854	17.265063918414246	195.30084745762713	176.43652845606306	259.68926553672316	61.690677966101696	3635.4675141242938
ID_181.nii.gz	3.2991013637873863	10.396208868250095	4497.5275965522205	3.8541248712744105	6.325917008175333	2.772548405912191	15.658374641852234	6.353892993701493	3.0411582604900986	4.6329102421238	2.7791232229242664	12.879251418927968	2.3737062783106326	7.2740696567466685	0.9715677269710307	121433.24510690995	0.09038062283737024	12.540133195793667	368.4939926566939	572415.2304986056	3691.9967177400317	490.2559147688262	418.9100454132235	0.08121034397080878	15.274254752787812	4.086696766826077	176.24391049528788	0.2604124969603392	0.20849760739864964	0.8868692048014248	0.8039081240116835	-0.47379155501492715	0.9838266319395758	0.09730586425630428	18.720501452892318	0.02102182688361365	5.83733259745563	0.049373687762344076	4.662910410260751	227.2914900455124	4.777967001278196	21.705882352941178	0.255363321799308	3.777716262975779	7.682352941176471	199.359723183391	420.49411764705883	17.16470588235294	9546.611764705882
ID_182.nii.gz	3.0198565767355374	6.257707086196521	26102.28519783204	4.094780400321709	1.493996218516041	11.908214261815074	14.317912411807818	4.411884534026274	1.1422125749228995	3.987768456562458	2.6773677145947556	11.640544697213063	0.6722198062530385	4.723308741574334	2.562420074744786	704761.7003414651	0.07749726057418364	2.8449203266522876	120.45309654888482	305485.08150486933	5395.2144003757185	177.3486748697149	33.5832910928698	0.6848273314846308	3.8538398032018883	3.438413047983812	18.11729957513211	0.38019760499097444	0.3002134397566388	0.986736233055198	0.9312140421934413	-0.20079014321523767	0.8936793086863233	0.2526609375587921	9.191011935157054	0.008365758624039613	7.67268390456715	0.028484270419935103	5.125753053438557	52.73299149064617	6.6077633700566025	213.28205128205127	0.18229235152312076	4.460737818686537	90.67179487179487	45.71976039155526	111.92649572649573	20.984615384615385	1536.8
ID_183.nii.gz	3.1645763831722706	14.242908966727486	339019.0496527512	5.672690431676085	5.507680322124754	5.774153440391162	32.95840068909967	7.448952177813759	3.585301823661616	5.956087452675573	2.6909247197876316	30.267475969312038	2.4140623053950563	8.7807945995035	1.5634006829341118	9153514.340624282	0.026586707117124384	21.61546525131347	756.6944596398946	6996386.888676926	56596.9248481002	1219.0438282571354	216.44199075586928	0.6996005284103574	9.810147532565752	4.705165124879196	116.3408566606752	0.2508170817004732	0.17551182666185933	0.9867752648352769	0.931082712099734	-0.21185531817639458	0.9469086750726355	0.12110545928498317	22.49177231222316	0.001530587913113454	10.380253899038564	0.008503002058396564	6.7119859810309555	358.8714547532511	7.929320553819393	1014.575164885149	0.23074258923928792	3.560016756312802	116.9017511939959	345.9575123299535	757.5942688196498	14.535592449397317	6825.8176029110755
ID_184.nii.gz	2.746189162126799	14.84567557091796	232430.02123231773	5.689121899570718	5.56189740959301	9.261478090561967	42.180729554295034	7.3582805047996125	4.196096657605858	5.215415644710844	1.5156302076531507	40.66509934664188	2.4509011541445935	9.467707944709133	2.269064929471062	6275610.573272578	0.030435110458621496	35.493201738994365	1171.6527198382284	30821043.438128874	182953.65937391858	2114.130670343428	400.4440500131851	0.6838865612494207	12.541314560655328	4.985331242156194	236.73398349844123	0.23739300979419578	0.1673030436145468	0.9865843056672361	0.9346735419220438	-0.28586601435970355	0.9797072058658418	0.11230361627907305	27.253924577074976	0.0018439594983386013	10.1193615405492	0.0126685237922594	6.814208560249911	628.643680089153	7.682392113222693	657.2151947551099	0.2534574603760547	2.9106650272790864	78.91824141920556	567.0304199401248	1140.0354801388353	12.928268414963362	8790.93173929811
ID_185.nii.gz	2.672195863232543	14.431860820777228	334923.6363565256	5.734566302282964	7.3580596740685795	6.8921048672945195	42.19165213587896	7.538213555395506	3.986436766227636	5.95900812047475	2.292167889413422	39.89948424646554	2.9917365162195653	8.99767160755441	1.4158625068488175	9042938.181626191	0.025105626608223575	24.133430750642194	875.0986733371192	10604991.662983807	59003.895871614426	1369.8583477865664	189.5931490059581	0.757387808554975	9.176919796434408	4.5965356551189105	101.39188582256153	0.2578032784074524	0.18251136469671397	0.9930902166645998	0.9487794076171276	-0.23217599987939555	0.958579929303521	0.12450227427936891	24.078262514874137	0.0015266294095132378	10.398583594285402	0.008518864361123455	6.812966257150267	389.8628741981307	8.019884895301162	933.4138264442832	0.22562577385648616	3.715403111780241	103.86197727822093	385.9351377748657	854.4268793811941	15.759004109257916	10361.797437756828
ID_186.nii.gz	3.538038820554563	11.016306498315895	264737.2113060311	5.316948406043084	4.037713010888332	3.999048193114906	20.88624521839641	6.746415401877403	2.3973696474759847	6.038892548855906	2.3159372450160123	18.570307973380398	1.6973099698727898	7.388165673688029	1.09829661423778	7147904.70526284	0.030501519821447554	9.070871247173441	491.51344991879097	838811.3881125238	9778.625756691541	482.07123131000003	105.25720422946425	0.6423191502811817	7.277076656062885	4.312142207481575	50.304935928998425	0.2767537309292229	0.19654846527496736	0.9827899847328283	0.9178356617832921	-0.1572548948869681	0.8823068542134961	0.14366172567342306	19.93108409692977	0.001805014978678167	9.94736802146802	0.00823172234720215	6.281827088317504	146.83210888486607	7.717318251637843	1051.2977319587628	0.21676241896056966	3.4400843447762774	147.93237113402063	145.15386838133705	487.14453608247425	15.720412371134021	6114.328865979382
ID_187.nii.gz	2.284345450396041	15.550030346754724	229554.58532853838	5.791988421353334	7.363897624525128	5.327829394593763	36.66256909688406	7.667682788659137	4.432344217602455	5.960369035080422	2.011496631812982	34.65107246507108	3.171350311321969	9.523507178973752	1.4270320799249114	6197973.803870536	0.02741587093646059	31.90382964046503	1062.9327692659867	14360342.712543312	89232.51464235013	1784.9124173974437	306.14613216028687	0.7081307590615431	11.596729413229363	4.896480609289417	165.36098923514743	0.2390341447406992	0.16853741512473125	0.985728339888063	0.9289568615638395	-0.28663149153549156	0.9799440975848456	0.10586242099379738	26.32060325598591	0.0017194819990061403	10.273028380944906	0.014596259354302298	6.94809420113987	522.7646373894326	7.871160963796381	587.6337416041091	0.23217453243939512	3.4615749299753777	69.38956934018175	510.39038139632754	1047.5456341367048	14.679178190438561	11052.246542868432
ID_188.nii.gz	2.253593619708107	6.096869168723322	22252.390007854454	4.458861386128974	2.1191673826595556	2.6363217688143714	8.178254021359342	3.9978788156138023	1.2031372566441354	3.71821958953457	1.4563445408590168	6.721909480500325	0.8712873966704563	4.258592159195981	0.5532127791683172	600814.5302120702	0.05136334139030201	2.1525721540318705	169.05992214825508	27295.040420294255	379.3161356294222	106.26728320282784	27.44665739583448	0.5887886467709712	3.813122904435395	3.4197777209176303	12.161352628390471	0.3699401884439143	0.2871660116808957	0.9690817810414507	0.8901934879497974	-0.18283887057891504	0.8761424807380929	0.22919865224063343	12.215896244765323	0.005502360603231829	8.064563696034792	0.018316575287744583	5.276037342491085	33.42848514966557	6.9764117994883685	220.99837000814995	0.18011277099278725	4.840662650802476	63.02281988590057	34.44547796820918	166.44254278728607	21.122249388753055	2800.364303178484
ID_189.nii.gz	2.7390771818423136	6.004929186981467	4776.847966092088	3.8842543868078083	1.7811218306721979	16.476121479332264	15.425621321356134	4.1381740392225055	1.2167611718070945	3.6914824816757754	2.6382553840628886	12.787365937293245	0.7434307865917318	4.518172218605079	3.0535535362026414	128974.89508448639	0.08802688289867777	3.2893958180796252	91.6237182048134	277348.601744543	4870.751071456385	176.7580138927909	93.75710083961303	0.31956819755639176	5.849646492831553	3.7279472155927675	57.84177996278023	0.3676742418819718	0.29660976689002594	0.9729503183068076	0.9112225617985572	-0.33785232612266114	0.961818901422853	0.18701424024313468	8.412112714431014	0.013095736194873763	6.749125593265452	0.04009104796843837	4.891734266766494	67.62877868310099	5.675345563132621	49.38461538461539	0.21104536489151873	5.4674556213017755	20.5982905982906	52.298487836949384	101.65811965811966	24.692307692307693	1347.3675213675215
ID_19.nii.gz	2.2533675636511505	18.83199052657163	60539.09398736246	5.321808787016998	8.168510745159587	7.254106486932171	49.0970420489388	8.47861666330119	6.312610972984913	4.690054733960525	2.0673634130461793	47.02967863589262	3.5348224539399014	12.271705715286412	2.1017755856631704	1634555.5376587864	0.04087770104700379	78.70782063938454	1903.2558533261545	105209508.5376521	486204.4095951319	4568.935917121497	1395.4447138609926	0.537765850801209	24.799829496122996	5.544567039498293	744.3051452366576	0.1902411769386239	0.13824254904612585	0.9671462543377819	0.8968199526192003	-0.5142673162393031	0.9982586689474631	0.06189981366799217	33.28504676493047	0.004074793595293654	8.371885010564657	0.019525135036302876	6.579862292525404	1491.0951577456221	6.701362691628212	102.38308457711443	0.25468428999282194	2.5563228632954633	16.432835820895523	1260.8091940793547	1960.1616915422885	11.7363184079602	13950.987562189055
ID_190.nii.gz	2.826131947818959	15.880073118822965	144072.66158629625	5.829131076926493	7.154583706092092	4.003398482099468	32.145665422633236	8.182431610486866	4.1232816019509	6.852567851951925	2.3304847386125607	29.815180684020675	2.930994817563136	9.666040329890864	1.1243971848109293	3889961.8628299986	0.021753210158787836	26.48014859878202	996.3197268727843	6576162.936584178	45010.50948751626	1333.017702229328	392.1909823637366	0.5466863411245041	13.98417953527205	5.122721155993285	187.63691757267063	0.23391176311549297	0.17204907630485872	0.9755607591692883	0.9043747645293793	-0.3177114091355064	0.9847453321021212	0.07470464873524332	27.580046636605648	0.0014962186881436622	10.021090260198132	0.007749241450859017	6.856911076248517	431.30217114826644	7.656211897412041	380.189364461738	0.24655600808154216	5.1649869373074875	33.543450064850845	424.5144888222717	1010.6128404669261	19.656290531776914	19544.018806744487
ID_191.nii.gz	7.779099260866025	9.896588508855041	1504.198073240616	2.6835423624332284	1.3676519095513786	1.8661584931478532	10.20322728047162	9.10343945024124	0.7483740473645977	9.575654699489702	7.649022432983866	2.5542048474877532	0.590071466623028	9.14147469637578	-0.48302667298828833	40613.34797749663	0.16666666666666666	0.693949800270108	55.623931623931625	1135.6994295038726	-58.71931757478629	22.571981837606838	19.97970085470085	0.0529799699724917	3.409188034188034	1.9638616189087148	6.651338437796771	0.3750375781625781	0.299822808572616	0.8831784569454768	0.7923027474684119	-0.6456514551100745	0.9643818967375696	0.3075832114956619	7.408653846153846	0.12218067426400761	3.1292076927514767	0.15170940170940173	2.220522516455559	10.637920673076923	2.8365916681089764	7.222222222222222	0.4012345679012346	1.0987654320987654	3.0	11.666666666666668	60.666666666666664	9.444444444444445	729.1111111111111
ID_192.nii.gz	6.139477230081612	10.38695186672042	5078.775119541715	4.0908501504608585	2.873272486227463	8.524200969049925	19.51448561815907	7.958339323145521	1.849902612448209	7.013477572050804	3.7470129781151233	15.767472640043948	1.1546440423551199	8.340998855744457	1.9420905231983607	137126.9282276263	0.08050290861324827	6.237097129206004	435.3805185991104	368216.1451356156	5920.784391636331	276.9802833193088	209.82163435236168	0.14066518370917325	10.029717106748278	3.8429822576133983	106.61506415516979	0.2443670840044906	0.16833056949416936	0.959713578962648	0.8804003932894526	-0.6190396491916262	0.9964749394939963	0.0979030936065112	20.452676332333965	0.02371026103914817	5.636136883738569	0.05503558795417337	4.38472405674735	121.70047941791758	4.9740041821380405	20.36986301369863	0.27903921936573467	1.9392006004878963	5.876712328767123	100.77312816663539	437.2191780821918	9.520547945205479	2661.5205479452056
ID_193.nii.gz	4.504034780390255	12.12666663843922	8867.515181278663	4.585508427405196	3.7818273285468624	5.303231651014128	20.057830931172614	7.803520573857989	2.7213218188776827	6.490196213005355	4.205927321826514	15.851903609346099	1.5977250162245125	8.632319172531757	1.6641735551349126	239422.90989452388	0.04978461973024507	13.622000949834408	455.8716391447421	1923633.113976885	21626.055198522405	731.4538313577572	368.8535662334471	0.3397239876797078	13.467393655071618	4.382432521713145	178.323957552372	0.21952155867936055	0.15212543051434232	0.9339154200729307	0.8499527115545676	-0.5830138444578395	0.9975161504762314	0.0805506550831781	19.096928892632402	0.012443552393457003	6.558087398756267	0.03267102746331671	5.204370305625121	275.0768493978011	5.42699394429064	38.54621848739496	0.32391780241508367	1.753266012287268	5.92436974789916	217.87811595226327	464.02521008403363	9.77310924369748	2612.361344537815
ID_194.nii.gz	2.6999333759647075	9.735366373494898	43181.55990147551	4.789734919128797	3.6274271303252448	3.248227912381836	14.517709765066606	5.32024201025205	2.225617764944037	4.325155406354674	2.5386761537617484	11.979033611304857	1.6044540810091108	5.981299212239979	1.1074280720706093	1165902.1173398388	0.05019669162692908	7.470965218691817	280.987580685299	498325.26440379454	7391.376483775004	434.25629626653216	81.0768642937047	0.6872692382106955	6.278560859231821	4.088119161384537	39.796950190273506	0.3308111272544872	0.25521148966047413	0.9703929009166965	0.8971029469495895	-0.25978120831504276	0.9538698576316579	0.1482545566402947	13.874143752853485	0.004454189118595583	8.716362686287654	0.028119629486914106	5.946547292428698	128.8332901400593	7.101965075113117	221.039768019884	0.1831315393702436	6.781415232464037	60.587406793703394	119.77226740726046	258.7464788732394	26.83429991714996	5787.561723280862
ID_195.nii.gz	2.6700872951686563	8.021887757536694	115029.93417788134	4.808456248051404	2.9625822650016556	6.13676927952546	17.689991810849747	4.967348526671238	1.8221878452386147	4.271486108070294	2.4315452432870264	15.258446567562721	1.2471524035876616	5.499741446313933	1.551159268687347	3105808.2228027964	0.0461675874997727	5.572604590880355	229.01413680290477	567635.6074081009	8056.153635333671	322.2218755531294	46.965506785503216	0.7466358395157285	4.749818053395508	3.7493784035888686	23.494586949030367	0.34341423598344345	0.2614623056457242	0.9885843321706747	0.9333625336824588	-0.18523314145501596	0.901884225910626	0.204746424726566	12.654332380815223	0.0038735822058613588	8.951230731103875	0.01879724344571704	5.8365539470563155	92.2968455846582	7.463128445336657	669.7146989219037	0.17610168259844958	5.7641333713250305	175.57533526163556	89.22434666737287	218.49460951880096	22.83539311070208	3196.1064948724693
ID_196.nii.gz	2.5608239012173795	19.99723257697004	87218.55211076586	5.405699017921481	7.325842976246319	7.640801375488558	45.37757557597603	8.318018781040227	6.06298913596573	4.45413752188247	2.313145073539285	43.06443050243675	3.427806139451123	11.851099279122444	2.153028108478807	2354900.906990678	0.03997759574319121	71.25911768187858	1716.0684350407037	97256244.24964802	450326.87398904684	4203.776653588599	1103.1315423672595	0.5888733741988118	20.805091429290602	5.411786501038923	642.2434506072085	0.2143469229056875	0.15570043740740044	0.9696236165860743	0.905791247334754	-0.4595511555911892	0.9970824526385248	0.09900063100942662	30.644646830993604	0.003453595678979974	8.813431254504968	0.01921140109654126	6.724903722756026	1326.7270489889645	6.975336825876365	160.06280193236714	0.25775008362700025	2.5149245023221076	24.82608695652174	1139.993034972941	1753.29307568438	11.631239935587761	14457.37037037037
ID_197.nii.gz	2.6208781047862164	10.193801964897235	64461.760108524526	5.166391104736864	4.360943359990269	11.909609229033144	32.40544388999588	5.921367158580729	2.861446622729875	4.685386791649638	2.3682302598741067	30.037213630121773	1.8142766159446038	7.1697219170093645	2.451691823245846	1740467.5229301623	0.03912837770808056	16.34232334052601	494.1402583123403	8028831.783748682	58999.21323031745	933.6695345667903	217.98294770737007	0.6244870518669345	9.207372896345321	4.528709434109009	129.12278070021918	0.26919359884920546	0.19279692246919716	0.9868516699661277	0.9353021719205354	-0.28633602315430884	0.9726382321173352	0.13106619113082332	17.746900486444442	0.002873972646927657	9.221463131485738	0.014160446389578633	6.284239192423358	287.91312056853997	7.230459194493873	295.03987240829343	0.23527900511028188	3.1945977020265612	49.066985645933016	261.109101592607	491.0159489633174	14.843700159489634	5357.07336523126
ID_198.nii.gz	2.3546348614437655	18.131001244985683	161922.97682277692	5.529104843668024	6.134009392146573	6.292678872565317	39.89818207766554	7.420781680528424	5.239918741521537	4.262656926651341	2.1219354928150502	37.77624658485049	3.1074435193680197	10.284108368093925	1.9281713593885574	4371920.374214977	0.03969221330900984	50.69488417663325	1331.0510038494203	43215739.29464043	255969.89450055902	3093.5420575615867	565.7372854641682	0.6943695955820959	14.978859533076637	5.161485433485445	327.96906660221714	0.2461492155977045	0.18331431173173096	0.9786245566131296	0.9197277241628738	-0.3694657860929506	0.9922177389247658	0.12237367091870384	26.420390180474215	0.00299643599303222	9.521770002616456	0.019084533933713666	6.796713396985798	914.8198357564387	7.477595788313238	353.43370346178966	0.2308515372056105	4.607557890254999	60.76877857609406	811.0626277484992	1303.056172436316	16.05943827563684	10474.801436969301
ID_199.nii.gz	4.1126677368693265	10.73522267741986	24499.821166301772	4.774986674784841	3.1187290154475233	7.838613452475547	21.156001226791986	6.8067766785303725	2.215692024959356	5.962194942884683	3.82604004817836	17.329961178613626	1.3803241288639287	7.470491862681552	1.9978186599646341	661495.1714901478	0.04527269991334624	9.476039919006304	314.08562835972674	1711292.6804931131	20520.545985059445	526.5349828853025	171.17834377421482	0.5141116550483888	8.973318659320023	4.3907902846453934	86.8606354461385	0.29127838622368807	0.2212151588195493	0.9701465590553471	0.8974014647899641	-0.3751978995922699	0.984540753458034	0.09811037416302845	15.001313295875963	0.005244292976992046	8.000606753793738	0.020015736038461945	5.745580947428725	174.42833166487935	6.45354541106974	100.81776765375854	0.22965322927963222	5.088371272461226	19.874715261958997	151.4730724726418	312.9772209567198	21.51025056947608	7642.284738041002
ID_2.nii.gz	2.452070818930278	8.088792779198691	259486.4153221838	4.783216286841333	3.2599603477008414	5.743330100550393	20.525404114648765	4.826560629047611	1.919201625958478	4.054827379622296	2.2477546421549093	18.277649472493856	1.3412418759466724	5.409952472718234	1.4556759253237843	7006133.213698963	0.049547644964714886	5.971898251197668	243.79016293294444	609723.3679592435	8448.156526091754	349.8401634887369	38.42164199231068	0.8027031146318353	4.112624553475417	3.579650080064717	20.598072252381037	0.3880596100313676	0.30939887079475975	0.9935150335069931	0.9509150975581421	-0.20083735387373242	0.9111474057202754	0.20960238947671594	12.879374128342088	0.005009545353973794	8.846693269398163	0.03148455709342264	5.8585215321851445	97.06545137026184	7.8099615492826935	1235.1249718023912	0.13931028330728526	8.38119284497984	439.2894202571622	95.39648730943492	235.0979020979021	36.531242950597786	6554.3683735619215
ID_20.nii.gz	1.8859240296905202	8.82715620427587	381103.63558142993	4.985038865471041	2.935408160670428	13.250085182607098	32.443409810772906	4.5084631879272195	2.4474120577568304	3.2402500886297596	1.2165506109645927	31.226859199808313	1.3559839539480012	5.781119993597798	2.7388078931738122	10289798.160698608	0.04928233029445127	13.095108063481335	403.92384969655257	6377889.955621316	51073.85275260061	769.4302140328219	127.62442040949057	0.7169006964502713	6.380628508892281	4.10252222747397	85.12081913108878	0.36942669457331717	0.2984759927803901	0.9927210637206555	0.9557167539278955	-0.2006946394054643	0.9184012815580314	0.1859552464707634	15.602258403198553	0.004931737922580179	9.23451044068057	0.02752464706757437	6.09420850303778	224.26365861057852	7.9519260808926635	1602.668859072174	0.1405480013217727	11.785350630568738	561.9664123476279	209.5608472299311	421.09839515916866	41.04279575550294	9517.968867841795
ID_200.nii.gz	2.2657200459075284	7.1690772830368745	15974.392292654386	4.470584510687891	2.3832389499605773	11.404053000546462	20.547021438247224	4.294817059202744	1.765009289390762	3.4242287798720854	1.6621777498322297	18.884843688414996	1.0315002466366947	5.00382178276041	2.508647548051392	431308.5919016684	0.05987559084521575	6.592778861608654	235.51878920694122	1062993.6945549531	13721.335020743825	364.3974306109495	134.43198247076168	0.4686853945298988	7.500697605751967	4.225076594652816	75.12631708015716	0.2909111390138712	0.21185533512707935	0.9804104903031157	0.9194965158947265	-0.25813483463993386	0.9469566516166713	0.15666445852021088	13.337955392062497	0.005567440818431921	8.101539199257175	0.019088435534702776	5.546147820585829	124.70735327042779	6.416149635760927	150.91222570532915	0.23653953872308645	2.516111280352984	38.20062695924765	106.20985691964505	242.30877742946709	14.084639498432601	2901.2993730407525
ID_201.nii.gz	2.442340340216804	8.117613307508268	44467.96120016003	4.683865663105057	2.521394781766717	20.470352288928982	32.947268000101054	4.64020435283631	1.938957150440332	3.6717678894077035	2.2307839334305615	30.716484066670493	1.1608290818775457	5.441124242538764	3.0894679501649285	1200634.952404321	0.05470912285616516	8.074336586662	245.8356332331283	2498602.49138787	23075.804280881282	460.4226987191715	116.17678312307166	0.5999369245283999	6.237624322860503	4.030439763760443	75.53993775353989	0.34353657830120266	0.2657502770970023	0.9933522565834341	0.9555817726263263	-0.23932868425978746	0.9393785888507676	0.162413694670843	12.636909546615138	0.005138281517767377	8.562037773790806	0.028392088299057174	5.760115216796003	144.1498704605609	7.085839404955059	266.6830892143808	0.17755199015604584	6.740521736663586	82.17310252996005	129.1812479055888	251.7683089214381	27.844207723035954	4371.998668442077
ID_202.nii.gz	4.302970307207028	17.226665015523196	8857.722275492031	4.717441771820226	8.057778175043122	2.6309866529297166	21.402416606467288	9.879718386300251	4.057020426214034	9.249968876422448	3.8093340218928535	17.593082584574432	3.0432401532399638	11.015382939694382	0.7098838954032058	239158.50143828485	0.04222180521673861	23.72982591551073	1023.7145262365435	2470887.0210841713	9624.611554991332	1020.2024033474906	723.8455295190621	0.18167135766751044	21.598832993555224	4.3362574629775335	230.73241527881225	0.15096649607626123	0.1018515872606948	0.8920620905010692	0.788809250268816	-0.6819075679007358	0.9987351497638257	0.03580402202705539	30.79743363641937	0.017220902157019737	5.9720177372235055	0.03197979455091498	4.864675607473804	436.0119832166381	5.066536887647128	24.78082191780822	0.33946331394257834	1.2613998874085193	3.0821917808219177	377.6956276975042	1005.4383561643835	7.273972602739726	11045.0
ID_203.nii.gz	2.6998233721614895	6.450582011770259	31047.49644787112	4.295287569287008	2.0747911901620126	5.666649557209905	12.654119223457407	4.316689406299494	1.2283231875723835	3.913310321161462	2.4907981145768536	10.163321108880552	0.84747606401378	4.598860809054414	1.415195003800052	838282.4040925202	0.06406889204018146	2.5157133105983456	118.25563777269895	86465.15075100843	1797.3645751497222	132.1253216757238	37.60067430075466	0.5588356868619544	4.09948656655441	3.561927493118877	20.06889383093658	0.3963334175212233	0.3189647612610623	0.9810175807636177	0.9187507743115001	-0.1801816396346943	0.8689321358162376	0.20230882048727608	9.725980348928609	0.007220476399061345	8.019705427086416	0.030067152080715608	5.272463844581049	42.431498994119586	7.060395326284775	209.9741144414169	0.14303413790287253	9.688636414258033	94.05313351498637	40.472920487196426	117.01158038147139	37.79019073569482	2794.1859673024524
ID_204.nii.gz	4.789041249827327	12.146825954109422	6896.368672068035	4.285873550642294	3.2375106540756757	2.949144433937319	14.669570087941356	7.4992416088386555	2.1474408744627094	6.750145582227612	4.5419615503138075	10.127608537627548	1.6852986634389417	7.954208782677403	0.9748493004927204	186201.95414583696	0.06253682349970542	7.0308126506853235	252.49095080749942	231860.5765347203	2145.0245396975943	304.2022844136278	221.36086464375512	0.1649120621269682	11.36018612394499	4.136902289493164	85.78259137241216	0.22613425944069118	0.16022816888413385	0.9021942498859747	0.8075145575901674	-0.5607023353197456	0.9956492597517635	0.09132357611355056	15.216600507412412	0.015717259987102352	6.208260179900597	0.03932996266093159	4.873370151200225	131.3907872643457	5.244889829205281	36.46788990825688	0.3345677973234576	1.4288359565693125	6.81651376146789	111.60609376315126	266.8256880733945	8.853211009174313	2048.8990825688074
ID_205.nii.gz	2.6622017069192925	10.432487827286804	145514.551090798	5.032377612180113	3.4376845654659487	7.35035228041965	26.904604835292055	5.425409454840587	2.5672929047049537	4.058874211594956	2.085023127136413	24.819581708155642	1.5731308698751456	6.438721694785807	1.9434262339832586	3928892.879451546	0.04633614986891341	12.022069310231776	395.04837266989125	3188467.444649059	33180.965959326044	722.9460676740377	102.35206212495339	0.753279823483399	6.466450034751913	4.1365674416529	58.912960257862906	0.3205436598647592	0.24408259914196195	0.9904735076714645	0.9436361471528235	-0.21824510873309277	0.9372109488420676	0.19743505959214952	15.48722288426246	0.004098282400245373	9.226044634113023	0.018729092124408604	6.096467994418244	206.3245324497479	7.551220420155776	648.5339031339031	0.18476749377034277	5.0810886275273734	162.63988603988605	192.306666341994	393.9304843304843	20.382336182336182	5008.868376068376
ID_206.nii.gz	3.3095172386230924	10.161001872923446	1111.3140360711907	3.3619378549621013	2.672524462260518	2.5768225877297755	10.695303547020607	5.993666810217659	1.8822209125823823	6.22676550809328	3.265836377340664	7.429467169679944	1.6120358638850598	6.415588758153675	0.7105704570055928	30005.47897392215	0.11111111111111108	5.235737281843091	162.98144657629953	63847.22082676342	609.0852600692592	160.3113457369064	189.97156764803822	-0.06639714020649398	10.92659905454023	2.560819816350008	55.270040662671185	0.2314760726126029	0.16191609687904732	0.8560074119969728	0.7633235833784485	-0.7620863276981843	0.9948116172948954	0.04298270838633446	13.00882320294085	0.07430535548737893	3.858677321455459	0.10226627947216183	2.8794885650880593	87.57072834623614	3.615817594675928	9.592592592592593	0.355281207133059	1.5061728395061726	3.0	81.65706447187928	213.4814814814815	9.222222222222221	1215.7037037037037
ID_207.nii.gz	1.7111177595766156	9.07121983056554	143159.77367561441	4.918157343551092	3.3422708698179178	16.55882787908507	38.82238256740342	4.635784645362021	2.780166181516401	3.173474883537372	1.5500516144097596	37.27233095299366	1.4675198413785893	6.349436225061519	3.211436727004422	3865313.8892415892	0.05250213706206881	18.82484109794919	451.535461210821	16219748.376673331	104934.79271083823	1135.3650748879002	174.853221454681	0.7346604384652059	6.75905221043122	4.091053766203623	126.96275382952444	0.36651136359324243	0.2938845920038612	0.9932011778523171	0.9608555305827226	-0.2625295994453573	0.9570474776544466	0.18586831867922646	14.535995874574711	0.005639100695455101	8.86484997534127	0.029528763782892174	6.0781110143662955	327.5545740856452	7.68014211842582	520.883413123064	0.1466864018932875	9.007684065498978	186.43508870740635	301.22131112633934	471.5418192058575	35.87749929597297	10345.245001408053
ID_208.nii.gz	2.2571823318494344	12.87933524785166	61592.65943247988	5.272393946608794	5.8256241555047	5.494088900357457	26.30276736796616	6.514414035012251	3.792917863265143	4.545599451684946	2.04778843583669	24.25497893212947	2.4672462304980596	8.19558219641204	1.6336295937077625	1663001.8046769567	0.039242991643367905	24.729977318581405	753.4672470896513	8946809.06470213	70503.20369902096	1403.3311657963459	310.38101114153886	0.6405587582834564	12.042640441348194	4.877700585750315	157.13916941869886	0.25931220922064074	0.19424653968185887	0.9720488884547128	0.901043803246398	-0.3557511021237904	0.9872187811447114	0.08169957903572758	21.902282194268654	0.0033976739049294815	9.048763965063717	0.022291171896414403	6.517467315081636	428.4280442344714	7.1224861965496	213.06979280261723	0.23235528113698717	5.74465119653129	35.98582333696837	394.8213592995033	738.8287895310796	22.459105779716467	15397.53544165758
ID_209.nii.gz	1.9511177775201127	10.466901043580823	132140.51725831494	5.238667642283119	4.146913691000803	6.244606470462971	24.315644931722126	5.110492851585823	2.8612998023211174	3.6395620343006696	1.2398325115613391	23.075812420160787	1.8603156023338443	6.353967638691075	1.7323423630773056	3567793.965974503	0.038448904082313336	14.255767567423634	502.1184425798489	3672202.9311196986	34911.428030243944	809.7528068069613	166.14992335181154	0.6613769590579476	8.544056500787304	4.514852119396503	89.76151300474042	0.3072019758625195	0.23748854285982363	0.9829608543144874	0.9237748555065595	-0.2210642704792233	0.9398049207694381	0.13121465454492406	18.469755665217942	0.0028557106454668974	9.611886963227697	0.01654762495791895	6.354331700303859	243.97568253969285	7.749139614295661	573.0458295142072	0.17508274656712713	8.468078452809788	125.84326306141155	228.68454442457056	516.2942254812099	29.998472349526427	11117.628780934921
ID_21.nii.gz	1.7950954284757281	14.008453760186129	274472.06457194005	5.719917934754427	7.796783230881978	3.762873835884343	30.340587496829958	6.7924045105977955	4.226701780762755	5.03540697291292	1.4953745421754772	28.84521295465448	3.167178442067379	8.495440681776365	1.0887269482486737	7410745.743442382	0.028509468665457723	26.035753341991573	949.5956081673229	6746506.266648895	46444.910191247516	1469.2949354141363	226.57126057366708	0.7334314666418561	10.032612585281964	4.727884707864255	120.71875717859356	0.2834911561024436	0.21569553473885963	0.9848651958746947	0.9273242106891908	-0.26355868717502856	0.970003597198189	0.11438583063900522	25.268968678457348	0.0021002336796636795	10.241279058538794	0.01753794146373861	6.844045165835824	423.9665489969508	8.066732960772601	730.6797265316856	0.19213245504383	6.2014695762075	108.42150933473573	416.186303227817	930.9261109650276	25.210886142519065	18051.870628451223
ID_210.nii.gz	2.8434611642386365	11.279181632505445	134085.83107249686	5.273685953076252	4.250600828256403	5.243727366988249	23.40644435204904	6.170834089201887	2.7644950783348645	4.805342825907211	2.226919810656316	21.179524541392723	1.8627767720992687	7.129417510434906	1.5004601975960183	3620317.438957415	0.03513154967837536	12.749400681639774	519.868616091221	2445663.820243328	25808.31121185924	749.6074747901365	117.66588732048095	0.7300150426454676	7.2189407297764525	4.296092424554056	63.27745820480759	0.3181128558777905	0.24287382319753087	0.9853617504107058	0.928693856587297	-0.2509397624890607	0.9581019805491883	0.1411036085160528	19.019532856758264	0.0028513696505150276	9.470871049249872	0.014380957806069546	6.347792665730257	216.81834052765421	7.76071773065092	480.0576194086429	0.18197786937401172	6.522071135058206	92.6770280515542	203.859234687983	499.07884761182714	26.680060652009097	10288.790750568613
ID_211.nii.gz	1.9111769735700637	7.524495531490838	122040.5037028016	4.8110812649456225	2.7078482908533523	7.283197356384928	18.63278060173776	4.0898164324840645	1.9756270897143877	3.1196466803355123	1.1965330568787982	17.43624754485896	1.2077800080797796	4.910106649948487	1.9591844887826215	3295093.599975643	0.051848036539716674	7.3825488624516735	280.4282505976619	1321500.9776223968	16895.30484504501	444.65506683065263	57.81877680656319	0.7709915250034014	4.799794963412307	3.7709777853194684	33.64488990892554	0.39383204836079144	0.3235461197368259	0.9893625276451358	0.9416296154609621	-0.2251375935891789	0.9315720191866065	0.21810923022798578	13.553509776478624	0.005956995534268409	8.745009877844504	0.029778569746089504	5.889316254139041	125.61846090930393	7.75814831474383	693.5084946661399	0.13700286342673645	12.352002143003995	262.4547609640458	118.12496817417401	283.41149743184513	43.132358751481625	6621.000592651126
ID_212.nii.gz	1.9556318514200148	10.77745423972754	111526.28957238098	5.158658297231602	4.501918332744699	12.794586781856632	39.60429264150994	5.389467826305346	3.184235437819433	3.713410585179582	1.7970872650443206	37.807205376465625	1.9585320110208153	7.026361844288948	2.558709360834348	3011209.8184542865	0.04624794315434147	20.32339731609912	543.0194419364021	13534526.30576855	87141.77410050482	1190.6395051580982	225.88956039602954	0.6833560448888861	9.125460255291108	4.554513647104991	138.37810608431434	0.28519663156449243	0.2125852699876859	0.9911939728284699	0.9476748811436781	-0.26592908994731534	0.9661270057521667	0.1524622082373486	17.365854261220697	0.0036705079103813475	9.383527717723927	0.022107825982386527	6.369240276963462	354.132266388532	7.473684885943546	454.36874723328907	0.2011371169691408	4.837648079660111	104.47410358565737	325.33856076358575	552.4550686144312	18.654714475431607	4444.193005754759
ID_213.nii.gz	2.2476388264290303	6.67781006572035	9549.35278679712	4.100490055850931	1.8920536740619327	11.667358161860093	15.883921923404586	3.8517038355775752	1.4947056379054227	3.1333822799822366	2.1434537519268133	13.740468171477772	0.8644603230770214	4.419086874836935	2.57842185516047	257832.52524352225	0.08187904868246619	4.692706370353071	132.0552453618838	557514.2756881657	8637.18295965315	264.67355419806387	90.6007382938369	0.49629965051878433	6.091160939556082	3.9717555440959234	51.52183246312957	0.34557061445529913	0.2693848594064358	0.9754983423725284	0.9122803019618504	-0.2664378539744473	0.9394587499890483	0.17136776986551785	9.404527326244944	0.009049517387418665	7.516179578496063	0.03768266291490941	5.238506898688572	88.81857312297515	6.169610920121294	96.22699386503068	0.19678321853789504	4.974176253863107	40.03885480572597	75.0079499500253	137.38241308793457	23.96523517382413	1898.4539877300613
ID_214.nii.gz	3.6653015215803424	7.160078362919795	921.1657072148046	3.4345608142862845	2.048228400528174	3.897947037365003	10.986833412033183	5.899420013892796	1.4150200140809153	5.654160781158564	3.092119723315942	7.894713688717241	0.8380770288069902	6.195313104862701	0.8215242043408812	24871.474094799723	0.1111111111111111	3.578747966964649	180.63397435897437	43394.28780236816	221.12900083466883	120.14917067307694	115.81955128205128	0.010108499768641607	7.7862179487179475	2.49642875628022	51.89091212606838	0.2671152314093588	0.1856904640682058	0.9169271006438995	0.8288974437795417	-0.7939684853218325	0.994643026224137	0.12672805503964263	13.347596153846156	0.08656517094017094	3.669596300426313	0.13685897435897437	2.6970977427062715	58.99218048878205	3.751629167387818	8.416666666666666	0.3506944444444444	1.3888888888888888	2.6666666666666665	55.0	199.0	6.083333333333333	1159.0
ID_215.nii.gz	2.5586786838152156	7.484367410165587	10794.805277893154	4.330297372620596	2.3317179649914794	4.44531394024837	12.484451689074945	4.375328374769728	1.560093239652516	3.7171210321684756	2.4196411572220557	10.064810531852888	1.0655408942579705	4.812984333332466	1.406098899671297	291459.74250311515	0.0667354344342316	4.021319805838663	155.18370943449338	173997.57545648597	3519.0284376916916	226.58531524673234	61.524091203864046	0.577441631188803	5.562782267791061	3.869185983766449	28.87689288020691	0.34108141244377305	0.2621277817355829	0.9683596516179303	0.891417712545054	-0.29804500350657276	0.9602615609509453	0.13854915209470742	10.666359263736334	0.007799325553262	7.722790704468162	0.04262691346668394	5.4008430415896855	72.0273516126491	6.4892929489515705	85.08154506437768	0.18257842288493065	8.280977730295271	31.098712446351932	64.55274549172023	145.0128755364807	29.05579399141631	3177.0
ID_216.nii.gz	3.0438828870736887	7.740385530963095	2249.4042485513246	3.2615501491594667	1.061577993634495	4.908431741146965	10.134226063121693	4.317027533209154	1.3761379429202185	3.415703063107832	2.968297767994486	7.165928295127207	0.7455664015075729	4.6960603519263415	1.7503217676837977	60733.914710885765	0.1470588235294118	3.416256106448641	87.16595254185239	96899.39470003777	2342.9062274362195	175.93250085131498	115.48958825925743	0.22313605554389043	7.159100819564262	3.670503708772102	61.403327408909256	0.36906269699072425	0.30718138197799355	0.9108410948326513	0.8398803768132566	-0.391682462845723	0.9633766505120686	0.16573378179413412	8.477348098240926	0.030877590404118922	5.496720669093398	0.09541671647300916	4.329773812344765	72.85552227764312	5.296172435648488	14.607843137254902	0.1432141484044598	6.402153018069972	15.0	54.90859284890427	101.06862745098039	23.19607843137255	820.0490196078431
ID_217.nii.gz	2.070523031098153	14.527607040500394	515984.37401018414	5.811968771266887	6.18088456839868	10.156799314742159	57.76980180552828	7.110849114711167	4.191494534805574	5.375909952213867	1.7446785333351116	56.02512327219317	2.6769487344205536	9.174618989739116	2.1780574537315025	13931578.098274972	0.02655519747504451	33.609458474693	1047.0791393117793	33075714.937485244	168742.07789441705	1918.4342935368038	334.0318855078404	0.7046791749367926	11.674058466008471	4.927299529717398	191.58672002719743	0.24328203050269537	0.1723185225325326	0.9938196052236339	0.9538036771951369	-0.21326935159939972	0.9503140857944119	0.11177622516885709	25.508611494685674	0.0014460243356351039	10.691922222975082	0.011180066688855529	6.924831155047169	563.1165447611615	8.082754177490441	1414.4557911908646	0.2307431959528327	3.909746679475955	162.78336052202283	538.3076820067648	1065.1187601957586	15.489722675367048	10569.831973898858
ID_218.nii.gz	1.9558209963444717	5.360713196015888	34817.33287923381	4.050106947193149	1.6919093357429547	14.386326690542205	17.23616947851772	3.3106189469958944	1.146940265855232	2.8004159213399538	1.8154161086086091	15.42075336990911	0.7283223213059494	3.678560107082669	2.5722918297626913	940067.9877393128	0.08127526592711631	2.571606649211851	86.85563835518386	262641.3187648717	4127.41928943465	146.99638126121351	29.8090095858958	0.6649973440544226	3.590119041096436	3.3687465129332903	16.50391214649913	0.3777377688960761	0.29820882342218213	0.9928073948051901	0.9484501168202072	-0.14378413620795377	0.8260125138331197	0.2932439087853957	7.585578767180398	0.008158330708944193	7.81269192136859	0.025107894319023084	5.098504556185593	44.201347711777345	6.745927627989131	387.46638165565486	0.15058934382264083	4.5861738895453685	209.12125923047026	41.12893845607976	86.49358725223475	19.072289156626507	748.8682471822775
ID_219.nii.gz	2.0943710875128048	8.683962901337866	84400.53411374771	4.945483070337095	3.765162759604983	5.879805679080136	21.97304570457434	4.80961406259213	2.199999987406083	3.993442640271903	1.9213585432554945	20.051687161318846	1.5603752068242767	5.569398924340452	1.4531684458173078	2278814.421071188	0.04431740227808782	7.885816947360597	300.6524143238736	999321.1936675797	11741.894359313274	446.8217596343706	69.64586998980418	0.7311011844174058	5.7847297183550515	4.00778195142187	34.52737691000032	0.33115832356792907	0.25202868812524937	0.9899788974200552	0.9373746617345404	-0.21308348867170862	0.9263184044865909	0.1519232448159986	14.360725789945892	0.003601937065167945	9.119178919089585	0.02177798135327507	6.0468083380047455	129.1169074060437	7.510739604255995	478.02609334803384	0.17568029891511716	6.206605733429446	120.58765159867696	126.19211217528849	288.47592796765895	27.47629547960309	6965.787210584344
ID_22.nii.gz	2.3968147581690924	16.3322252502115	104918.78666881975	5.572433751530397	6.3682784271812745	6.989998001945112	42.62598459476575	7.251362338128634	4.713035851970894	4.569185228741311	2.158129834161263	40.46785476060448	2.934019677295578	9.61454417120778	1.9167755458829698	2832807.2400581334	0.03343748180636147	39.85720386127517	1126.1014489240977	28707441.733668648	175352.5465684913	2370.351485374497	457.250820754478	0.6808678540592414	14.108478387876648	5.085606425478066	245.48465515372845	0.22682228851751074	0.16097070664907676	0.9844256142383216	0.9268972982477833	-0.37849477155653266	0.9928503701972424	0.1061029854239717	25.435530091239073	0.0025128040213010174	9.46986843297479	0.014439069899463659	6.765207366793215	706.9005765322441	7.305051424351693	303.91982378854624	0.26777076985775	2.517956102388946	37.951541850220266	638.2569923732268	1100.1850220264316	12.03259911894273	7942.787665198238
ID_220.nii.gz	2.2467373050961057	10.778051157096966	260068.31174050854	5.413499077602094	5.08662890761043	4.132248960057876	22.797340148298087	6.006151928866654	2.830654950464286	5.42304198580818	1.9416412428704934	20.855698905427595	2.088034723535889	6.9604523646143095	1.0644689229145505	7021844.416993731	0.030250118825251363	12.374036127436295	514.1349765736111	1734733.8514949658	15905.101811612414	681.7888607115281	104.59512013514117	0.7341557826819277	6.8770431081232415	4.248639106536266	55.045366130444876	0.32404378291382874	0.25012594783468345	0.9866345565752646	0.9306933007114137	-0.20519818567980638	0.9306453151422501	0.14715466114199682	19.227707068481212	0.002240665724093315	9.916240080260211	0.014915929194558477	6.460494211321544	196.59599521166723	8.130192027099854	907.8453800298063	0.16912171759124559	8.23269038137353	162.38263785394932	198.54531059477034	505.59128166915053	31.06855439642325	12575.49478390462
ID_221.nii.gz	2.372345486054733	14.834231456343954	104131.6717803491	5.512279169068542	6.394463355180576	6.28889048021256	33.986165073414064	7.04976615235439	4.238457990915007	4.904657435333787	2.050735834355771	31.935429239058294	2.818191187695293	9.012544203874585	1.754699283561492	2811555.1380694257	0.033173838654014194	31.526750223911737	948.826458651224	15947406.32598133	108982.44857462106	1807.1540657125197	369.8913551812954	0.662596343184873	12.799111174282169	4.980490195314744	198.01348879957493	0.24991786794654708	0.18486913036805544	0.9800662082525956	0.9171606144030279	-0.34810656069115203	0.98826821425766	0.0837309884190779	24.267443333800767	0.0023953176449295196	9.501936074021758	0.014529102995640074	6.750038810611136	544.2613552234538	7.393958617271574	288.74882995319814	0.22523309668736202	4.637678549263654	42.528861154446176	504.74455195056476	932.4469578783152	19.921996879875195	16199.763650546021
ID_222.nii.gz	2.0989774903275458	3.982035840744663	3799.0323220293194	3.3749305187006797	1.2688302838161198	2.210814825523258	5.45469113803149	3.0070878864869988	0.6217812318716927	3.031901833589774	1.9015218831602179	3.553169254871272	0.4997881350958037	3.0934367517538743	0.28164093292021514	102573.87269479163	0.10373138589801345	0.5267733800447134	40.062769361513865	1202.8276512183832	-7.018233403149661	23.24579271519105	8.505043564784728	0.46538595164928076	2.216962986626976	2.674132611037249	3.3597326606090308	0.4653213348256872	0.38765234183707403	0.9658238917621377	0.8812624194022525	-0.14584719071129026	0.7621347971641513	0.27636333215056097	6.030730542023633	0.016959716165396835	6.248285513910654	0.04410977472842597	4.1485277247886065	7.937709069993945	6.133791782231142	54.3551637279597	0.13691477009561637	8.1717668407261	41.18136020151133	8.37510548255493	38.3073047858942	37.85642317380353	1739.8690176322418
ID_223.nii.gz	5.70700194706597	13.359105157721102	2909.7066440761823	2.776461632827939	5.286817723968681	1.3979856926139123	13.359105157721102	9.259944085141177	2.6555411666903854	9.873469023243873	5.046972604505653	8.312132553215449	2.594264664046356	9.688214729640276	0.10277554463492536	78562.07939005693	0.16337148803329862	8.114940187677739	407.52210734609525	167258.04372400322	-1025.2526594638496	275.17542896684324	239.35326763317653	0.06699331733439744	11.481122807691634	2.5542974453636345	95.12960016806463	0.33819300481155995	0.2872913245170725	0.8595336407018177	0.7862399317918564	-0.427592630318719	0.9064532138741848	0.027984825125064304	19.942458275530136	0.07666258383050396	3.8581745248279535	0.14140693988872127	3.0806800725865404	128.63217415000494	3.123393487736437	10.225806451612904	0.3298647242455775	4.753381893860562	5.064516129032258	131.71279916753383	443.06451612903226	26.032258064516128	17345.322580645163
ID_224.nii.gz	2.7681523841308313	5.839071161529156	6648.6425226871925	3.8654277684729377	1.556244731093615	10.4791960038785	14.42235302546103	4.191580363767593	1.3366644655581745	3.3958857649257714	2.6183816793257955	11.803971346135235	0.6918240290553708	4.653688433362476	2.6148746199143655	179513.3481125542	0.09248904497660453	4.087470088889642	119.30535695012681	373982.99977828335	6995.095388743701	246.59318501419878	105.55475147913825	0.412897970315019	6.420823202124975	3.895809406025504	61.87697421297462	0.35953710071761597	0.2877653773361007	0.963569588921901	0.8975772590310201	-0.30827752495355615	0.9527219808233263	0.1693916071341747	9.155551555464552	0.011955049767548789	6.963917366357586	0.039036567778035325	4.997011037234037	88.03698412333428	5.84440387035806	59.351791530944624	0.1933283111757154	4.558966142876848	28.39413680781759	65.66828295260427	118.10097719869707	23.13029315960912	1581.456026058632
ID_225.nii.gz	2.3812598512557717	10.379302835004152	48452.997634807194	5.138447232423757	4.240249739050699	4.669846942777017	21.05159518874031	5.497398609508449	2.684453524721238	4.241172723267138	2.050188283007159	19.001406905733152	1.8797071972767856	6.457393635211891	1.368297382888435	1308230.9361397943	0.03864486714993735	11.476541088249608	405.841987821355	1460338.1685041098	16318.525126354116	633.4640569957712	147.4429335737033	0.6247182596788844	8.246649264038759	4.434780590171056	76.22748490566187	0.2953126722592707	0.2210420781402801	0.9780127947018937	0.9117939471555228	-0.2955700270506175	0.9730076811356274	0.11377964903011326	16.854637538616032	0.0031092763194644863	9.094270414850511	0.015079835097187851	6.213713149526772	195.2267476423685	7.283587806690775	231.20826161790018	0.19897440758855436	6.1570975320016235	44.90533562822719	184.33414775403557	394.9836488812392	24.289156626506024	7947.849397590361
ID_226.nii.gz	2.437697004580719	13.677052376698883	95306.10187075615	5.361016081285397	5.690610985653462	5.385820363767084	27.030890092387928	6.472244399898025	3.774633100952598	4.31869950122529	2.165669359456498	24.86522073293143	2.467013932630738	8.132580353103926	1.6516954503423766	2573264.750510416	0.037821198460279676	24.24891562768063	755.9257013108223	9082654.429844622	74205.36452256123	1439.7483991734102	237.41424269552024	0.7191319815746742	10.114998015387402	4.683749414281386	128.99155314127935	0.2866468284039262	0.2182037955534934	0.9795515049908645	0.9174416496955163	-0.3295898215524178	0.9842858161635218	0.10827679110731288	21.326933917057428	0.003159932981460302	9.333678329132123	0.01854889520767965	6.543381795855094	419.2906604672326	7.535295760424185	276.4004163775156	0.1918115311433141	6.643344196262811	54.500346981263014	387.77470923162787	726.2734212352533	25.47328244274809	13538.968771686328
ID_227.nii.gz	2.973557639669692	9.942883693907257	324629.3328731217	5.188747462279652	3.7196383325446822	4.04647423089057	20.758840755954868	5.8539292569073345	2.215123637566467	5.064327966582912	1.4835641930685939	19.275276562886273	1.5593280616279095	6.478758561619435	1.126276310190905	8764991.987574287	0.03386077509034727	7.705824754881489	492.2701545632368	669743.6211831745	8665.52242129258	425.7488653586146	74.0711524969799	0.7042948344966664	6.017543817881182	4.076305378695269	36.296978769538256	0.3237891789469416	0.24459696820690077	0.9887938692602287	0.9336283874274749	-0.15882767187209218	0.8753131843754358	0.14966943207755465	20.107215556010058	0.002344672758818037	9.699660077937661	0.011374484129817196	6.167733957514159	124.95500446389853	7.915057466974073	1410.207654512542	0.18233871922841247	6.861348928682414	261.8792345487458	123.49341657433159	480.9937936384794	27.762348073441945	12340.793379881045
ID_228.nii.gz	2.5561278035971133	7.844072037043964	35070.06734090594	4.612282431712943	2.6011151876665295	11.875574205243984	25.013974452187618	4.7559363393329495	1.910829258655698	3.9180685122443144	2.37144311852541	22.64253133366221	1.1421853080082354	5.5319212758801735	2.58083845096973	946891.8182044603	0.05643424735554886	7.983222538748032	225.88173197021763	1665123.4056825635	19100.849346089344	442.6056213247739	164.1413054444837	0.4644118122953263	7.986743846070161	4.3484963880350795	97.31449497715029	0.3192255689241964	0.2482383427017293	0.9832216780527653	0.9277091984189879	-0.2367181231444478	0.9361410793549414	0.1405873490806321	12.495622769676135	0.005201767780869619	8.503554561948272	0.031541605614043094	5.746993541676029	151.6867316923144	6.820928168125869	251.09947643979058	0.21910949078515757	7.043182295806949	64.67364746945898	128.61124664589482	240.38743455497382	25.474694589877835	4431.694589877836
ID_229.nii.gz	2.002609346329966	7.209364096052549	85430.59078492038	4.562357922458958	2.544978151423396	6.5061720468705815	17.501065579491087	3.9062953969870495	1.7617465709490254	3.0087542861979544	1.1906273689269329	16.310438210564154	1.107670324419702	4.554186471513323	1.8014409748487863	2306625.9511928502	0.06411002465436937	5.4814706887927604	247.88186769585403	565765.9237704714	8991.118921648796	332.0521100882648	49.19575133816659	0.7437233537971307	4.377632808962657	3.648796913151856	29.05620731448556	0.4066647528062063	0.33593041478212804	0.9898996631704483	0.943452661318108	-0.2122431061449255	0.9158296157449857	0.22907526541750792	13.308039605532072	0.00749939214258153	8.483810531180234	0.043135017430127334	5.679992560527093	95.31196535660789	7.5389658846237415	562.8475358096625	0.1366466462271577	9.445891619206018	264.0691915513474	87.64033242405281	234.43894149065306	39.446710366593834	6799.955814518087
ID_23.nii.gz	2.1463153332870166	10.958718280648723	58907.306863469385	5.020542297730205	4.042593821277266	11.957238325831307	33.12588600258605	5.319993723402987	3.160446992077667	3.47674206633035	1.6369900107382813	31.48889599184777	1.8249816454893708	6.977372333518773	2.6055971573896457	1590497.2853136733	0.05105525578853903	20.381391463506045	594.7997807174502	13927777.29317342	95350.64675293461	1254.53176961674	248.59323774288015	0.6729240257581514	9.503199919928507	4.536820296136467	152.68267572196584	0.2988782081132746	0.23048090518648007	0.9864147623360939	0.9369295769599002	-0.32576488386151436	0.9809925738813383	0.16910581359489377	18.51528122768729	0.004983021384451131	8.857565369728585	0.030459659066126608	6.19827529550176	375.78125183990477	7.164043120391648	256.2909090909091	0.2118106686701728	5.532463629533503	61.77685950413223	326.42935865036543	575.4429752066115	20.04793388429752	5623.732231404959
ID_230.nii.gz	3.473638231817426	7.121539341501274	1742.804084189157	3.7172692635477746	1.1469179209889226	6.805152502530784	11.222897122386215	4.802011419681587	1.0826049857217814	4.468907084656449	3.100286363585331	8.122610758800883	0.5943068130477732	5.062555859080582	1.94320113653589	47055.71027310724	0.09169550173010381	2.5701581515587475	78.73675607683815	46798.97021866098	1305.97135980944	111.42800947148423	95.95138647643627	0.08178439936280905	6.7082593427625605	3.3087532561935213	48.56292679537418	0.34270838810267795	0.2713599619594112	0.93352301279214	0.8541915313157944	-0.5764219004935025	0.9920072559028879	0.14460512454683264	8.64486795658684	0.030530044994891165	5.271163415919087	0.06165191719392417	3.8750877023757977	51.844848986980125	4.2639334294856255	18.970588235294116	0.2789792387543253	4.154844290657439	6.235294117647059	42.11072664359861	100.58823529411765	19.0	623.7058823529412
ID_231.nii.gz	1.9993264310076941	11.971195802417723	404290.49169027666	5.402045658874339	5.5126389699242235	5.198322408453646	30.898727801084423	5.901395254297305	3.341307938643709	4.4443876144791785	1.7941504508820918	29.10457735020233	2.37000792751823	7.252175798811664	1.4206902185084371	10915843.27563747	0.03620704218003567	17.76758786942685	587.9406211824936	4797760.544736467	41213.6892367123	1051.073949086284	110.04838744538037	0.8108548597817056	6.559647345558005	4.175568205769869	64.67752513503791	0.34047679685588794	0.2659600009017014	0.9924757988108226	0.950532136893367	-0.2360672994939964	0.9529501409199251	0.16446713856067607	18.775816164574938	0.0032872960202462347	9.823813918393425	0.025463581101993888	6.530707110864748	290.28058413291626	8.214199121228503	1201.6806296344478	0.15632634703193024	8.367964247874289	278.32353323793416	284.2144979294201	576.5635488487056	32.58839599323533	12964.149082867178
ID_232.nii.gz	4.2728256568006335	7.738372859465904	1090.7832459119327	3.2195282822995437	2.0340559163663574	3.1312092151551156	9.170528398578709	5.50967169575838	1.0898845837020106	4.754304167045641	4.229722914188652	4.940805484390057	0.8343689793536229	5.6640851135801595	1.1171157508351888	29451.147639622184	0.1245674740484429	1.7253779788393473	41.352032313165914	6279.336361231213	174.88988220839545	49.05748485131988	49.530312939422245	-0.04713506761973753	4.914173343525571	2.757236078182999	23.543185393012315	0.4041429860057457	0.33662695013940014	0.9164854399445562	0.8380401360506861	-0.522635297665706	0.9564614750221776	0.16499588630679576	6.383227989958759	0.06739139297461322	4.074844433102063	0.13548785896964036	3.1132271056374927	24.646949447685532	3.381580488309159	9.294117647058824	0.27335640138408307	5.515570934256056	4.235294117647059	27.658304498269892	70.67647058823529	22.470588235294116	704.4411764705883
ID_233.nii.gz	2.801086084513091	15.883106258007135	248645.71961587275	5.926572500888767	8.484847154435833	2.3467847286636054	23.700578266643518	8.563357838887304	4.305435840335478	7.638474808124752	2.3049291975891197	21.3956490690544	3.4051902728529493	9.933223865166084	0.5937724151476264	6713434.429628564	0.01996094734189972	25.33783887867243	1095.6859535762862	3663732.306662718	17566.993447648947	1294.2478079593163	276.05808005731075	0.6482886764545402	12.01105116613213	4.945882790848363	125.4277525396276	0.24306396446963904	0.17835409923484152	0.9672561026347505	0.8882436593676034	-0.26778221180599	0.9728160007328341	0.08193045219427912	28.994858752441495	0.0011789630557987275	10.477711396388436	0.007344389561536454	6.93932425434897	392.576472004157	7.988166335592753	574.7992063492063	0.22809492315444696	5.388954396573444	50.301587301587304	405.3229174540187	1068.8964285714285	20.72301587301587	21199.582936507937
ID_234.nii.gz	2.4072078850452803	8.804692579676455	39720.11779551431	4.62698829302166	2.900805736162705	7.4775239892608365	21.515132069267604	4.818110741068496	2.2399837579591315	3.5637480499654046	2.242466715535835	19.27266535373177	1.388887607634766	5.70124442983305	1.9846177183924445	1072443.1804788862	0.06185695420295135	9.28999693550276	300.47031827923905	1691293.7045348478	20715.7485489223	550.4424758795095	111.97112999398503	0.6659180810210542	7.030976977088534	4.214647425603885	59.26467027853924	0.3293716252886882	0.25651732068253996	0.9837059345860429	0.9250508062810432	-0.27003864482325785	0.9550482609304252	0.1434816949445845	13.805943138109	0.00594501524084726	8.45479220766955	0.031200540323220345	5.858305701347074	165.6034014683737	7.002875096044492	218.81669394435352	0.1790643976631371	6.913945371409591	75.58919803600655	148.0660477176478	287.58428805237315	28.291325695581016	5733.697217675941
ID_235.nii.gz	1.8695223265505185	5.557039628550153	144887.20110104344	4.3921547041442395	1.9067228219911394	36.35885988247141	31.388266973613295	3.5885334682355494	1.372298314858925	3.060373163739227	1.3708844980758836	30.01738247553741	0.814997641450758	4.239294762339011	4.480662489635835	3911954.4297281727	0.06334820423287373	5.094047629348309	173.2312955239081	2750614.9648448233	21308.090587576236	297.34450662257115	48.36153832830188	0.7214870263819659	3.665635019260889	3.376924140776055	34.33667226363711	0.4396971749408169	0.3701141800194003	0.9969637152360353	0.9723960746622845	-0.18840436232718658	0.8834293902279027	0.26838520599778115	10.534186425492042	0.007928808071108783	8.085876824850786	0.03740749727700279	5.3907499206009595	86.42651123771822	7.665496204554787	946.2756139915654	0.11737479707164046	11.970530977334489	510.7132225254279	81.6210920347461	178.79099479037458	48.62242619697346	5041.769660133962
ID_236.nii.gz	2.534354533195721	11.595923129296336	41335.12037509233	4.995740080403406	4.950853215507307	3.954194148797279	19.888449680917724	5.806797831224539	3.1253718922968954	3.9822121358211384	2.304204846432919	17.584244834484807	2.1666046907877603	6.969390889556729	1.3306099764707482	1116048.250127493	0.04997645681240429	14.853508318722326	464.6633355417734	2053971.4614289412	22464.268232978826	833.1760965627223	211.1855080714196	0.5990530290971436	9.810581254140185	4.609888835193263	109.48665436580023	0.2960861545404716	0.2286931927089488	0.9644701477502312	0.8920538072542512	-0.3434921917710183	0.9835456959171017	0.11683134252024029	17.57053371895315	0.004860065785843646	8.708282569795351	0.033533779553468805	6.2077884265290555	261.09040115853554	6.954237928301158	164.1562867215041	0.1928981042555865	6.418488789714457	42.529964747356054	237.8110165547962	455.2608695652174	25.10810810810811	9216.318448883667
ID_237.nii.gz	5.415586290972785	9.33511300117229	14174.450796128109	4.180385407089707	2.1364582685188953	3.4277245443715305	11.796738580619676	6.993664980157736	1.2471156037487254	6.540059225788932	5.077406895019035	6.7193316856006415	0.8768153467865218	7.166359311608151	1.0717779285803108	382710.1714954589	0.06876181474480152	2.445355928388159	98.9473997078922	34101.164981160866	831.3458763812093	105.892865679257	57.58940052481895	0.2940300790694842	5.4728880686685955	3.825710433723716	26.529143842379423	0.3445919893657897	0.26655245853849524	0.9409114605454226	0.8549432061080092	-0.3179597547893401	0.9577371446224983	0.14678808937397791	9.317014273657803	0.01004476164021257	7.149862957435527	0.04001090252916006	4.953341315304953	40.870566551018996	5.775775597734432	62.13768115942029	0.22513652593992858	5.9495379122033185	18.97826086956522	38.70619355177484	110.64855072463769	23.797101449275363	1659.6702898550725
ID_238.nii.gz	3.513837206658265	6.269934262133151	3918.6850843115026	3.5086156541611535	1.964595871543528	2.547693111287628	7.334886418134428	4.777133167891254	0.9815990179935744	4.456348671297888	3.410018276026872	3.9248681421075564	0.7224632414924542	4.918273487789012	0.7744787067124527	105804.49727641058	0.10257582685566224	1.3684127969215683	73.27164797452247	10284.348397191101	184.75225603353422	65.58671582864811	33.41590471209467	0.3328376537152768	4.4068145807267465	3.310394055391014	12.69164460486277	0.3621248243710676	0.27728972962074433	0.9113036690323955	0.8169352862152386	-0.2802929935778579	0.9133381078355047	0.1315630540993455	8.069245724478723	0.018262874928120478	6.077899890261019	0.041114352408698505	4.555389919332621	24.7506551351857	5.054876808724805	33.74074074074074	0.20827617741197987	5.189605243103185	16.617283950617285	22.416742874561805	66.45061728395062	24.506172839506174	2998.438271604938
ID_239.nii.gz	2.665290515763916	8.537053369060756	38627.171983076434	4.673518905044808	2.54851616114136	12.090052374149257	25.11068006501898	5.055923850322523	2.0452178949533995	4.153174782383616	2.466586809141759	22.64409325587722	1.1794108418149698	5.885847736075566	2.6215594344498583	1042933.6435430637	0.05461360574312774	9.080837592005745	283.6481140977426	2685440.783261202	27810.75087046666	537.3984539483977	129.9389906730881	0.6147456445402463	7.2315185919972675	4.243880515839923	75.15515642017073	0.3192131932833042	0.2438167227375598	0.9862657845573483	0.933285672505982	-0.2404903268188311	0.9410597599943622	0.14838813471859108	13.478229442687082	0.004868153230600928	8.534722098316673	0.02480331293509522	5.793534676206952	166.8343611553714	6.836841201644406	228.91210762331838	0.20530233867562186	5.5782452894689225	60.894170403587445	146.00898791449654	283.49775784753365	23.810762331838564	5535.802690582959
ID_24.nii.gz	2.3896263037895675	13.947511483730047	80626.75571309154	5.5439864770312495	7.837369627222618	14.5088243612702	49.0831406710552	7.678516515362405	4.609545188411287	5.755495352755455	2.132783019717005	46.950357651338194	3.072986836594091	10.057972219126334	2.6918752919728397	2176922.4042534716	0.03144949142723104	42.20318928402391	1221.1868391313556	63938803.57464959	268051.76406790153	2405.10919674748	567.9371565662927	0.6208880256865191	14.824782355293658	5.0459038963588885	337.46774972231367	0.2168172867958577	0.1525450015533804	0.9863316970090887	0.9334834318460696	-0.3946796035769328	0.9936949632001806	0.091178192334127	27.585651626886527	0.0025849211853772127	9.239473854497422	0.016039563062801188	6.7292763285794015	743.2615883284429	7.185897649367602	210.1417816813049	0.26366597450602874	3.2645570198155256	25.065244667503137	675.3872819812062	1213.836888331242	12.799247176913426	13969.437892095357
ID_240.nii.gz	2.486995691816617	9.8564966067928	6384.925666409473	4.064377683021257	2.3079308181484253	12.104324260640855	25.25872175744795	4.8616595331088694	2.479014920487552	3.3145496102366137	2.307263206247616	22.951458551200336	1.1377701623039806	6.220652633796589	2.870746964040601	172392.99299305576	0.08708907254361796	15.060785774492091	271.1878856837738	3901749.9994710167	40427.92470239125	798.1917725335054	485.2077032079476	0.25517291319815344	13.183436876183293	4.421933679048533	304.1962470324572	0.30292097133058266	0.24382876007846296	0.9578888221850957	0.8949346236179163	-0.45584359194651924	0.9882351640456862	0.12497561656554611	13.877988374666398	0.014575108047906802	6.6130385494323365	0.05335743450400655	5.136934868004929	320.8498689353633	5.270114317391694	38.551515151515154	0.2336455463728191	4.993792470156106	14.36969696969697	241.41979797979798	360.95757575757574	21.63030303030303	1765.551515151515
ID_241.nii.gz	4.32430000492671	7.684911346266066	98815.94177910974	4.286028622047968	1.888235349751195	4.448040452146676	13.014486622910102	5.85379740390233	1.0836288382413422	5.656566892595295	3.505093551704568	9.509393071205533	0.7822211823706355	6.009736914771089	1.021080494168977	2668030.428035963	0.06021457456995315	1.8499937388286578	128.18357626496976	32764.232129557342	695.0234201608547	93.05236670155043	30.054627363816753	0.5129704903986329	3.9124228839275883	3.499004479339201	14.195343175605357	0.380823568162248	0.2983668866014485	0.9818928036632644	0.9153454890992141	-0.1247408929281304	0.7778558728695193	0.19631074059656078	10.60304720515846	0.005547795973367382	8.179908266461313	0.018664441071665424	5.185614138835692	30.776748516341804	7.1272898713217785	423.2865497076023	0.15470999623815876	7.554488988064704	164.74707602339183	29.74506204900653	128.24488304093566	31.872076023391813	3629.002923976608
ID_242.nii.gz	1.7268433458349288	8.374498690749371	39526.50763286988	4.555127911026137	2.7789342809988327	10.746937233028572	26.93994898679659	4.028918028212519	2.280455501048277	2.700956099004665	1.6198898387544227	25.32005914804217	1.2565663899626367	5.197829850596806	2.484783760944278	1067215.7060874868	0.06697022803077413	10.78525467769936	287.79910357984784	3165667.114474972	32915.05418157586	653.298333224609	145.4968312641108	0.6398074518048933	7.399978415485995	4.2709922066873	87.78736106844286	0.3327663684485381	0.26102709973340465	0.9875265311491503	0.9382716908743145	-0.2505530532034739	0.9445636793327945	0.15886027692586865	12.673979866224101	0.006274395964599875	8.465371944066709	0.032949211540823205	5.8270319199384675	199.6987911221799	6.902311935824084	270.71975393028026	0.1850442610596584	6.199404868973527	97.97744360902256	173.37208303801822	286.4606971975393	26.483253588516746	5378.519480519481
ID_243.nii.gz	3.238716942149511	12.421301955155927	69025.74673622336	5.322248672535786	4.455973243170003	9.829719933232937	32.864185092652846	7.228183544331723	3.2122635450674557	6.0131780302779765	2.8903555396909564	29.973829552961888	1.999524530728681	8.578357426494811	2.2791064371934207	1863695.1618780307	0.03226481058005737	21.341578786150762	681.7062670574693	10939986.79945308	79733.85233033753	1208.7240976007272	304.58516044867287	0.60066294738664	11.045512481170697	4.732587664463299	177.3334976538834	0.27399084579063293	0.20446128437180042	0.9819600478617063	0.9242806196217845	-0.3417721020849606	0.9847820745502734	0.08918956937652103	21.33848224582683	0.0029901231183374066	9.062515851595629	0.015701767994715943	6.396640833418423	378.32731451235003	7.173545881207787	205.7462686567164	0.21934570219266142	5.8358345343038085	30.264392324093816	341.6920999631753	679.8912579957356	23.140724946695094	12780.65671641791
ID_244.nii.gz	3.4979266158360978	10.628773457563577	18776.51090808447	4.69822931076783	3.3838242184054117	6.4589763818798245	19.066600663524675	6.249876213171111	2.297838688750735	5.246279193853211	3.242087339492854	15.82451332403182	1.5272465158561994	6.956512729143329	1.7454450862343258	506965.7945182807	0.050855563821872674	9.332116670771105	339.98262741517675	1210977.281092908	14900.477974940675	500.10715134999856	184.04805492473594	0.46818770218151423	9.555606498014154	4.507384650186236	88.00557233922028	0.274607590957833	0.2040970521010614	0.9631827398169164	0.8844735526723772	-0.3692162299944804	0.9827835528439167	0.09066684839353681	16.146333927094386	0.005901939561107173	7.920987860365192	0.0220276537017324	5.781902304378875	171.0388015686836	6.232874854475834	94.09278350515464	0.24250717398235733	4.4807099585503245	19.7319587628866	149.60524497821234	332.41237113402065	19.989690721649485	4291.257731958763
ID_245.nii.gz	2.6799468387254968	9.522181723635443	28803.510618656102	4.963769903771817	3.987287002700517	5.795144274993861	20.314006180184105	5.544006910089443	2.335942851018738	4.701717533077045	2.326528254843471	17.987477925340634	1.5936379998131536	6.307444367226524	1.5065029463806283	777694.7867037148	0.041188455785842924	9.047841826538109	322.4744565337481	848298.1094856039	10182.435568179477	445.99543308378094	169.09018413707932	0.45312488568769116	9.030825736065667	4.502384072962571	84.19830346039141	0.28210077171913944	0.2108998501991534	0.9725298031042109	0.8998796005075171	-0.30474089191981446	0.9720958391947832	0.096998765376791	15.909320976204906	0.0038833521821983216	8.671106825905737	0.02001653942469694	6.002198619425763	153.77140430521501	6.885935575643753	151.05801104972375	0.20864366167088916	5.777303806355117	29.820441988950275	144.78237843777663	331.61049723756906	23.107734806629836	5631.560773480663
ID_246.nii.gz	3.1497921055333187	7.321511835873853	971.9168552771735	3.3141395277761063	2.4092677820195045	5.119241279032559	11.200322392931021	4.687763359651815	1.453185529787207	4.101410157277329	3.0100872509118686	8.190235142019151	1.0000376710162409	5.0573470663381705	1.5383091049629762	26241.755092483683	0.1301939058171745	3.6016340333052255	92.07568939356271	79827.0546277038	1670.7203126988545	165.98487543550797	112.61890402834973	0.196021437912911	7.396855400758117	3.0163288275697533	56.510638774129376	0.3239782959775408	0.2592060503272394	0.923743690104585	0.8421752762413048	-0.6595883210650975	0.9928534411020851	0.17780004764177001	8.860807257724678	0.0514351736500522	4.426807333665111	0.09264819519344407	3.3772147164511184	69.65094486596442	3.9225451982698885	11.789473684210526	0.31024930747922436	1.523545706371191	4.947368421052632	57.41620498614958	110.55263157894737	10.210526315789474	499.9736842105263
ID_247.nii.gz	5.094270555632898	11.395905279810885	10719.35598367185	4.196753509905267	2.613155939680883	6.3164992931192865	18.97101590853524	7.489112815488036	1.9924275733579289	6.7918820276371115	5.032302820873363	13.938713087661878	1.290835249405348	7.964178671728683	1.7581285563958555	289422.61155914	0.07433213122789818	7.34133115211091	215.27375484644503	570929.3470877996	8583.109470652771	389.10181415113374	187.15296175687794	0.3576620930366516	9.389974186804746	4.209679208286436	94.95348017480495	0.3032810566140051	0.23628715309309387	0.9520259422161804	0.8734181121569726	-0.47472048044482407	0.9904579988031903	0.08778813508584343	12.828277153575133	0.014537857386195908	6.636997096126085	0.05801302442159928	5.239236153964991	144.06369397700294	5.319506327925717	38.42011834319526	0.22733797836210218	6.7695808970274145	12.562130177514794	116.56930779734603	227.1301775147929	24.869822485207102	2074.5147928994083
ID_248.nii.gz	2.2143655918373253	6.823935207611707	5664.549868345914	4.044944087776702	2.1860231730226207	12.294816212096066	17.317048231159173	4.000922291312	1.6842469563238738	3.1421325044919235	2.0946890478252396	15.222359183333934	1.0145580182756488	4.694789672752644	2.693933811501268	152942.84644533967	0.07968326545443534	6.033670890267611	152.7586605801241	697283.399482762	10252.900150380818	321.4407190485933	156.43331151953583	0.3560656346357148	7.917135429704853	4.128725962508704	90.53410874940423	0.32542150043933915	0.25392509719365763	0.9676666649304106	0.9003588932376829	-0.32870183784293394	0.962510576507358	0.11868423371980569	10.55037350667011	0.010325692132496681	7.106208936726241	0.03637882307047036	5.2159915228238605	119.46850764203229	5.737400236566526	50.16731517509728	0.1952035609925964	5.642538115641417	20.47859922178988	97.08879771079046	170.03501945525292	25.700389105058367	2549.7237354085605
ID_249.nii.gz	2.764233873330382	13.225882287803708	179140.90480588324	5.581330634982458	5.5705215351351764	4.727714287748223	27.393726599038214	6.955347564719714	3.4812148674915386	5.467712417249463	2.326893398496107	25.066833200542106	2.395044106581813	8.251577019052899	1.3866590952893856	4836804.429758848	0.027582282469304022	19.71166355530947	688.2499462322776	4796506.617534506	42178.31877704924	1090.6133047913388	210.1531373115155	0.6781877052758694	9.990881043870148	4.722068831272113	105.42026538328643	0.26642364404991764	0.19593146017015708	0.9813542079862736	0.91714104715444	-0.2491457429653106	0.9623414655752244	0.10187734245701476	21.6312327577999	0.0017240882253544592	10.019121997372704	0.008808516901607793	6.6420639778637485	325.1916105257139	7.794969900536051	579.325351577347	0.2201920758560802	4.936250399261155	72.56898517673888	315.4797615946812	688.7727099961992	21.238692512352717	12709.204484986698
ID_25.nii.gz	2.6547730320816143	19.27143097332926	224952.25068290386	5.792835098674622	8.045444596075725	4.914855181653796	35.434020841815276	8.442302962862053	5.641627227685762	5.087006168361996	2.4078376912715767	33.0261831505437	3.698565883877894	11.148229071337685	1.5867085437663255	6073710.768438404	0.03080308903879614	53.010532110269324	1570.422034012658	41370102.66997303	237679.22641164876	3222.629879566414	462.6956249150836	0.751371170632634	14.306034363368656	5.149074442687215	245.26456839999733	0.23291637740708548	0.169007403568816	0.977084906940139	0.9120843658891703	-0.35982555146942113	0.9923611417628486	0.10117040207365688	29.654824992186704	0.002102125838088778	9.955099802555853	0.01490329070602043	7.047443857736912	921.3313761203746	7.718814443689755	423.0817679558011	0.233746833124752	4.487610268306828	55.75359116022099	847.9343060346145	1485.7060773480664	15.771270718232044	19700.44309392265
ID_250.nii.gz	2.2441020677065158	5.559691065973828	69704.42927354045	4.163635403228774	1.6804573536920464	30.1260242402802	27.264657868405397	3.7608338432902864	1.2840792896751103	3.1862290893513436	2.0654315041083775	25.19922636429702	0.7072896593958173	4.330458762009488	4.230254002119714	1882019.590385592	0.0744819318983831	4.609001892627154	123.40472645033866	1706714.7124619386	16509.317740086215	269.1330793978306	57.00578576975019	0.653181964996686	4.1420562930210085	3.5266083899636635	39.02133949410529	0.41269735326364054	0.3380207592629405	0.9950774316064206	0.9637266202534636	-0.16990059372157335	0.8515423075283329	0.23143933706908698	8.387128504905625	0.00837188654234217	7.863517190000256	0.02896991683550295	5.198965744223527	81.53471629189518	7.177374035617905	512.0104923325263	0.13774831647364172	8.94065679513211	276.84934086629	73.7281344959489	130.5708905030939	39.35512510088781	2697.714285714286
ID_251.nii.gz	3.8928394837658975	11.312958599680181	20280.09295469557	4.60312322161286	3.2202078101520675	5.065792071175216	18.57315026468397	6.5336495514873985	2.2751879741013368	5.613221247519355	3.7636734182005784	14.809476846483392	1.5564701541992942	7.165333731253692	1.4970790947954664	547562.5097767804	0.05842012497997115	8.653431018590473	294.35156273561915	817603.3855130783	10338.6694647612	475.96386452870325	164.01351415372716	0.49343161149715226	9.128877739012026	4.4151591599160565	75.92059070367515	0.28712959696857554	0.2170206425980796	0.961095320830099	0.8809948757687264	-0.38475625381298556	0.9856304786082407	0.09617275287465596	14.695802667821036	0.006445615901710278	7.8593843836192345	0.03087480345828157	5.77413478532992	159.9943446706076	6.288335752874253	91.17215189873417	0.23081557442717512	5.170299631469317	23.075949367088608	138.48828072424288	274.75696202531645	20.827848101265822	4391.486075949367
ID_252.nii.gz	2.2854704059631183	12.605533487418107	133246.2857833896	5.365956474437296	5.008401127245081	7.647596479379288	40.20282334808966	6.006157926970236	3.45501523882099	4.137055881007196	1.5028546638990898	38.699968684190566	2.1994673338537574	7.552507005280247	1.8990957966524507	3597649.7161515197	0.0363466703415275	20.96642902109979	652.6142747798403	7600172.241978372	60634.51170961722	1177.0694904977042	279.3767690096114	0.6188819684075769	10.682811902583495	4.771622851305777	159.83090684553179	0.2879962094796426	0.22116828777458689	0.9892858472180863	0.9404221604053589	-0.2619835473817134	0.9650695732912212	0.11930783883419291	20.688461114303795	0.0026745111985065095	9.661213037290018	0.014132962487015245	6.521071593830856	364.1115648768289	7.678621345641984	454.49657534246575	0.1945618901294802	6.636763464064552	84.90582191780823	335.9295069944525	679.4319349315068	25.464041095890412	13054.288955479453
ID_253.nii.gz	1.6038635317965162	17.478645966538135	464065.0280961278	5.6197581512780435	6.420272388319271	9.102162341059431	56.3451833171212	6.777832234223132	5.27250402382489	3.7197364978839147	1.445946294640425	54.899237022480776	2.957207587148222	10.086938768517747	2.304031408529621	12529755.75859545	0.03798719407908225	55.80732392455219	1365.8672401209963	80586591.31938124	384293.5210153104	3360.740617170093	465.76083819450145	0.7578448682928791	12.283109387374223	4.896168425083885	306.3510201236799	0.2997485769622601	0.2356373923156287	0.991284280632775	0.9519813820755663	-0.2916151864596886	0.9786161657512397	0.13814948640465693	25.332643685752366	0.003232035474309431	9.98791200939133	0.022228793516570332	6.858289181310523	956.6253638411483	8.04969114882974	812.7605788204341	0.1781978905547981	6.719297153482951	173.25959219469414	892.9144673910687	1403.8568296426222	27.56259592194694	25010.753124314844
ID_254.nii.gz	4.1323120156031194	9.373068016062138	12239.595606479812	4.256765735454379	2.470429323129392	3.552201430104386	12.167605103851008	6.044902840098866	1.5834345129320802	5.349317967428697	4.003740540305762	8.163864563545246	1.0833957719327123	6.366196845300337	1.194333253540903	330469.0813749549	0.07017236086136576	3.987611926876623	136.63937149547914	126788.3180986028	2689.207230968229	209.9612121839831	79.71064841909683	0.45109192870903675	6.140945966119984	3.918609056495067	40.281174734483	0.3496734802868834	0.2760621454062433	0.9430118639533498	0.8629809750559564	-0.3776588179877311	0.9770882454344378	0.1428305796891263	10.19638939138375	0.009968462924269273	7.158443117503891	0.032434078365598404	5.17006976169374	72.41796515076997	5.887581776532642	75.05960264900662	0.24854173062584975	5.41822727073374	21.192052980132452	63.81294680057893	139.7682119205298	25.105960264900663	2673.4437086092717
ID_255.nii.gz	1.661419841544678	12.509313110593574	365072.16473155393	4.879724844489171	3.7189191831961734	15.13847917308206	55.00197330369616	5.225269456301967	4.085077404326093	2.5902121954755573	1.5642080987615157	53.43776520493464	1.9429162256488934	8.135368541583615	3.0740724501162706	9856948.447751956	0.07156108855456943	38.880780416426056	864.1714973848192	73078977.76450767	328792.51224591	2491.6613757042346	287.0577113700311	0.7952514778867708	8.690621305064681	4.344181315455104	206.87488114288956	0.37758059250944326	0.3165984952555925	0.994317928094699	0.9645365011538425	-0.2856122526839686	0.9678595062802674	0.1974381089144665	17.683490474420996	0.00972397321048844	8.872177878010257	0.050095197363368475	6.185373938063849	694.6797717685666	7.720172874959151	726.3346627991298	0.13167778513399742	11.123317702973381	394.7309644670051	621.8055300658748	859.0638143582306	42.25308194343727	15865.905728788977
ID_26.nii.gz	1.8116138167726985	10.771509675942472	101740.2981808892	4.901496631056432	3.7073128864459117	8.736830525365706	31.357364009715244	4.859822326943406	3.1917262373173556	2.925645775088642	1.6919801531089247	29.66538385660632	1.831042864821302	6.5938425751880745	2.263316372120847	2746988.0508840084	0.059152239024033895	19.86088685690529	507.83260052459593	9563360.018392388	77309.93696357342	1203.2265549578422	205.23442112832652	0.711888759650553	8.529972258051313	4.429595737172079	126.70319576906589	0.34033081938448906	0.27460810490175397	0.9872231981410347	0.9399403247710789	-0.2849636493514272	0.9664288495204576	0.16385930595695253	16.061699945355056	0.0063569971738531555	8.844515435640186	0.033111527817495476	6.147706094343317	352.11524402154225	7.424582459186486	363.72478632478635	0.1554379428738403	8.485177880049674	138.4162393162393	318.34732175469355	512.4970085470086	33.31452991452991	9500.129487179487
ID_27.nii.gz	2.8147877349673043	13.12250095334797	30224.764362778402	4.903670663911182	4.451055617868921	7.113038143899896	27.662659973829292	6.506169811341457	3.4600308165599234	4.669188586976289	2.5359434165392702	25.126716557290024	2.1495333810345736	8.062226321140265	1.9902718745373884	816068.6377950169	0.04835241068331599	22.66924763927597	640.327529418889	8388976.655332614	70096.50645906842	1293.6467097037128	378.3273667656533	0.553751786595564	13.244111087733744	4.847604592286435	191.62810554515104	0.2626140341861041	0.20207044459714246	0.9683910100216772	0.8959188288749623	-0.4096603556241379	0.9910324044892977	0.08263776802494673	20.263718151328707	0.005170955449001074	8.15304712129133	0.022010693669668346	6.147203177554023	417.99351911734163	6.558390077544299	95.40430107526882	0.20517053994681467	5.460127182333219	22.483870967741936	362.35238293444326	635.5612903225806	22.38494623655914	10742.017204301075
ID_28.nii.gz	2.4026822059198443	10.50438918967659	116158.2567580615	5.222521112345202	4.224710821130341	4.492404566376433	22.234339309282436	5.528368960437737	2.520575320616374	4.602866461431919	1.9669425509443341	20.2673967583381	1.7104247904908485	6.391997744004636	1.3086053798692021	3136272.9324676604	0.034445761531893805	10.294771796628934	385.8475790025405	1002261.3408317589	12168.215956572934	524.7416567596124	158.47354489682306	0.5379255113372717	8.555043310465468	4.519868948958172	82.22923902358866	0.2914321737815885	0.21878234357044388	0.978913529838412	0.913760015378403	-0.190001552718273	0.9130477263160455	0.12376768586053087	17.151938978041507	0.002352279748950889	9.65509989802697	0.011157719813939574	6.229000366635149	170.8038004141087	7.56456255518757	597.8842771720014	0.21030048440802018	5.612361986769436	97.92930003517411	164.63647227536418	408.2511431586353	23.753429475905733	8612.858951811466
ID_29.nii.gz	3.2211316279166273	10.976349930497564	69187.33759550955	4.966998368093145	3.9724259655795326	3.350496702522422	16.706478722594476	6.180337106516521	2.4107532846293576	5.30332747066266	2.9982124466994393	13.708266275895037	1.7550693473213854	6.860482202539924	1.0612318530031826	1868058.115078758	0.04377435327872644	8.869649301182042	355.4466391861798	658035.6285375891	8390.503407891021	475.08509453416957	112.25415076938808	0.6194091526960155	7.558676418718287	4.329218705176516	52.639420822654564	0.30496249929495145	0.23178914560929947	0.9684237726075159	0.8918927582935331	-0.23685684150687655	0.9445526085461442	0.12052737523766824	16.266331103629458	0.0036548553374160502	9.075902620884566	0.022411291843685725	6.099490989533016	146.83481132588955	7.221491217001219	292.58639455782316	0.19903836364477764	7.18102827525568	64.34829931972789	141.4227039659401	344.4755102040816	26.889795918367348	7001.019727891156
ID_3.nii.gz	1.9115460758515967	6.477641074506711	29205.44374755783	4.5650157618507485	2.3993639348353	6.267769926486128	15.277876824922139	3.8443967095313902	1.5505190484275857	3.174517088665352	1.4500502287993264	13.827826596122812	1.0215059389920256	4.349188756731827	1.628460699050202	788546.9811840614	0.05390161480845124	4.136056781426751	185.6423999224376	270860.77016732155	4932.22781072372	236.67494053399025	50.360007857929126	0.6508334704322892	4.7199778906185905	3.725492414584708	27.030129582566385	0.3668169176211854	0.2875860997830401	0.9860359553744439	0.9293496435536546	-0.21911051160631445	0.9162871994808304	0.18826435527183338	11.791032280829377	0.005710828363762844	8.282252925047073	0.023366681901382143	5.5575789933924264	71.75873709797982	7.058653671610853	285.9546632124352	0.18520379741738033	6.349848318075653	83.22409326424871	66.4084904124943	184.89961139896374	28.071243523316063	3855.2545336787566
ID_30.nii.gz	3.0990011091305725	6.401830654039431	18805.118318006076	3.9923639282855503	1.5701553817828642	7.738371202058124	12.035048497362354	4.420982701216799	1.080333319206881	3.9424105514807444	2.971293052422807	9.063755444939547	0.6830300022797374	4.662619561671919	1.9690420239384334	507738.1945861641	0.08061612482876139	2.1949331324274586	91.3050689906703	102674.13611926915	2400.498409140506	129.2259312277579	29.2360229498479	0.6342314194627755	3.5928113810629436	3.3750058313766966	15.671168092024118	0.4184409209864744	0.34393405957455564	0.9818108021223853	0.9210933646578151	-0.21205836075115697	0.8924073193067285	0.23526350149056396	8.140085928058015	0.009843562887297003	7.420325284655879	0.03341294622108509	5.065350829003872	39.615488544401465	6.652981565589068	123.23121387283237	0.14246383106685823	7.965590564335594	69.7329479768786	35.32246316281867	86.53179190751445	36.01271676300578	2131.262427745665
ID_31.nii.gz	5.423916719613836	10.342159444469308	8349.971920313837	4.094348403311097	2.9022135515240928	2.3543660572702474	11.638024544558832	7.211283106028233	1.535977299986393	6.515342740497618	5.236289353610605	6.4017351909482265	1.2137031566549241	7.4362508891810934	0.8166727213376671	225449.2418484736	0.08144379632472261	3.2952232515583852	139.93637374412225	45249.87489221325	643.1869566354579	147.5656406623738	86.39775420446924	0.26303191616186417	7.056701128840733	3.91642011313136	34.761210895538	0.2769717971064895	0.19824145484429467	0.9098742847129959	0.8160496539391168	-0.45885388370970354	0.9885452333774898	0.13775497506431886	11.153669066238034	0.013756701910199823	6.555129251993359	0.04384973020641433	4.840288660793301	58.49084871671076	5.3502512721635025	45.25165562913907	0.29967983860357	2.192359984211219	12.298013245033113	53.75816850138152	141.6953642384106	10.721854304635762	2027.430463576159
ID_32.nii.gz	2.304948604147838	11.216896666796883	48880.41966503842	5.25706258269312	4.600904339627832	11.679448714722438	35.777197801666084	5.899435636680407	3.075679477121503	4.503931203321913	2.0415491485723125	33.73564865309377	1.9461332729613752	7.312979653051834	2.380441477680122	1319771.3309560374	0.03682804322740354	18.67633057461539	514.7674035412963	8434460.660395704	60362.977354992305	985.3536470389579	335.92189504252667	0.4969580638426223	11.647349793041586	4.802691747140883	192.7965714876627	0.24573429458501053	0.17522069823121875	0.9841627672156918	0.9280903636214671	-0.33320703235353505	0.9841486400737197	0.10921297364679271	18.76416585124702	0.0028732996778176568	9.102554315091721	0.013971483277568662	6.303991338762784	330.3188855203713	7.07105395033349	224.4945295404814	0.24561764719965143	3.1398139325541417	33.66083150984683	298.56140680587407	557.898249452954	13.827133479212254	3872.1542669584246
ID_33.nii.gz	2.4036832511039266	7.76513149112223	134917.01795171315	4.789452976856462	3.2073790029449682	3.4219542767754465	13.229215278636012	4.689219463300163	1.7429470450842788	4.165262219810328	1.7256543388592864	11.503560939776726	1.2869131386129264	5.148931822208282	0.9436244914053701	3642759.484696255	0.04441951151214029	4.522719734756024	255.3716864210372	174824.19329647717	2655.812357152677	236.8904029832194	57.32074720493146	0.6115070983404111	5.439154937616698	3.919928937115693	26.613643691659437	0.3164890615355199	0.23372123508605558	0.9766194893362924	0.9043317684502976	-0.12724288303292458	0.8135295064135017	0.17820462046142255	14.506355468617281	0.0031472080221196306	9.168628733513977	0.016467096439977184	5.7850192560900675	73.55278754703762	7.399597290799797	960.4615838082138	0.18873287164633795	4.367831379206076	226.05089408528198	72.55144789421514	247.9304382000393	18.86284142267636	4236.822558459422
ID_34.nii.gz	2.692178706820524	8.28130486257845	12429.223208146512	4.437911004622305	2.9038208021598657	4.750557752110599	13.915652059240472	4.856599711424374	1.8113312558222228	4.262427958731855	2.507023297273644	11.408628761966828	1.275047865894735	5.3952063049472585	1.406079834823537	335589.02661995584	0.06358286394375004	5.521690315935346	191.81372768680103	306321.71162470296	5073.576366249001	290.49700336334797	100.56421710882287	0.49109788774245755	7.24270583653393	4.150048772998552	45.20073463453309	0.30356869815292475	0.23141837627356457	0.9596939182720104	0.8769695906274411	-0.322676911934081	0.9700332473061385	0.13192131690718736	12.009380890700204	0.006824347361792831	7.81190041682624	0.029293247819563325	5.542606400954535	97.7653051180427	6.229611525036937	95.64168618266979	0.2239852135425522	5.129562494172622	27.149882903981265	87.65060961229425	187.2295081967213	21.449648711943794	3124.0491803278687
ID_35.nii.gz	2.1517500381880708	11.27435246582132	575034.3284799652	5.409801309433621	4.265500640986679	8.519059633123538	40.746125761431315	5.61643060590237	3.1587798378686527	4.093934041148857	1.1037929483356674	39.64233281309565	1.8883378646929987	7.142119830597754	2.123009498345672	15525926.868959062	0.03745680819443237	19.465582923700836	635.8488344039937	8670449.381410632	68561.8630903576	1114.5537350857896	195.62317704603626	0.7025105946961683	8.307790755941376	4.455067827003182	123.55190152800789	0.31882171654624886	0.2491524717026275	0.9927961020746182	0.9540433065703288	-0.2003658981762796	0.9312388102601983	0.1791820962060927	20.151220958886537	0.0033234612829455583	9.98971747440359	0.022614852653227133	6.5186851917904	327.5442280329566	8.115899300612469	1904.2573405482126	0.16892196758167413	9.87355054211334	422.25059877583607	311.4538549961498	671.6789674443361	29.452585824536502	7604.434045950501
ID_36.nii.gz	1.979395363727917	9.486234516931876	227377.07308952915	5.106941123886412	3.445858658147836	13.888566804076548	43.079335446391596	5.0564744836426225	2.8015028390159813	3.6748667380329207	1.476263730399094	41.6030717159925	1.500856301033799	6.632390213183781	2.9041036207152193	6139180.973417287	0.044323681952781815	18.420665736207063	522.0722190994403	13904045.572933404	94667.41094210175	1092.8379212170853	172.19983855326984	0.7292626327972014	7.634402911518072	4.328469498600148	111.14429592165418	0.31349430278826956	0.23815668032337292	0.9943171376337685	0.9595387356883774	-0.20868135085114684	0.9315131087619964	0.176243486089132	17.082952507450923	0.0036373056745150397	9.427130859986637	0.019608720420125715	6.220653610751652	316.2594399425889	7.696689024189386	899.7548848906945	0.17406749562598076	6.11406190625311	229.1091120139292	294.6125533482136	541.9458309150706	23.054556006964596	5680.5571677307025
ID_37.nii.gz	1.047627862425208	1.2658156326223406	452.32182443852764	0.6989345389083018	0.1691082749471431	1.9111106377553646	1.4042475523157503	1.1513692526195352	0.08364919985369595	1.1494251179751964	1.0368041515426722	0.367443400773078	0.07145467358266659	1.1551115391858306	0.38913872021807466	12212.689259840246	0.6937026305026932	0.008631512082591934	1.4336670702346057	0.7065665638358876	0.4187617303972454	0.4038144683231183	0.16594448503161188	0.4139113972709355	0.16594448503161188	0.641693693284847	0.1371611225424184	0.9170277574841939	0.9170277574841939	0.9668111029936776	0.9446851716561293	-0.16644807449299032	0.420418672705222	0.16594448503161188	1.1722131042501371	0.5779594007802167	1.213051547494411	0.7448146532340569	1.0471070624627996	0.14243973833868254	4.8973913908726665	17.00589970501475	0.05016489588499926	37.396977053802175	235.16519174041298	0.15314868474865342	1.5663716814159292	261.3362831858407	315.53097345132744
ID_38.nii.gz	1.916699162146657	15.683797569992398	118963.77869563823	5.5575254587094545	7.786223126550977	3.802626380310449	30.915893138964268	6.93582384933384	4.704591003576514	4.354504710259901	1.708932392642451	29.20696074632182	3.4083023351030284	9.002110662876488	1.2392735307721607	3212022.0247822325	0.03639495430213306	32.93234391768646	1058.8089730975685	10759643.60940611	75883.81260121962	1882.8363857021557	343.2581109412991	0.6931737167927162	12.429540277307744	4.947262825884213	180.65139921824922	0.26484147989531504	0.2018680633685649	0.9782062166543148	0.9133777894036	-0.3602939842434273	0.9901472288909671	0.09213329198493307	25.9475196879881	0.0028168210810719943	9.543529382484781	0.020662620273321605	6.7981837509914405	556.5236241608634	7.535643207305496	297.27792915531336	0.20250540133195732	6.325184313492565	53.427792915531334	528.0542782818196	1024.5728882833787	24.12806539509537	20700.549727520436
ID_39.nii.gz	2.293089116226088	11.559385336216684	65889.6195756525	5.106402583118443	4.2449718152991816	11.884508422639914	32.09863155511479	5.962427229586986	3.342123002600477	4.216803523978314	2.053435085556588	30.045196469558206	1.91251906942713	7.799994055899699	2.7136212714503767	1779019.7285426175	0.041048215133742405	25.28936880395029	672.1389220446051	22125220.977115948	139015.09019548574	1515.7233501489793	309.4179955929905	0.6644164739237286	10.590924855463596	4.671080954958733	190.86630035769429	0.28654498394059086	0.21742585939768364	0.9819628413398722	0.9279960732685141	-0.31492257302569043	0.9781489108878283	0.12097945367519697	19.237544215144318	0.0034175686821211115	8.962664223425566	0.01573475308109362	6.307432675847163	456.28533643549247	7.166739508616542	221.84579870729456	0.20484376611938554	5.715763384258868	44.45521698984303	405.19112209254246	672.0895660203139	22.72853185595568	15391.572483841182
ID_4.nii.gz	3.1276842083114533	12.157557474823726	130857.65752651537	5.432260475938262	5.24870051703023	4.376498782418859	23.00613179762337	7.018482754458841	3.0354999263518927	6.017366259248098	2.788786177079705	20.217345620543668	2.170362825499223	7.983716304054863	1.205137535031217	3533156.753215915	0.030056166246204746	14.480625848995302	549.651517329675	2292676.5586160277	20979.261551447977	780.594528401652	159.17878776633793	0.6617882360587638	8.458450813518988	4.4824165426186235	84.76914469916754	0.2679000659513394	0.19002957729710623	0.979435461419709	0.9146263659961309	-0.24947587397794208	0.9617337516898208	0.12971448006937672	19.85206026115766	0.0020372093522521236	9.758332760921032	0.010370456130801757	6.493370090935892	234.94332904199777	7.563312173760212	470.6921578178276	0.2292704129653325	3.3591814006281187	61.70530930345836	231.3267282099853	540.1992206527034	15.349732099366781	7091.893326838773
ID_40.nii.gz	3.2828093344363656	10.533957636483327	129203.93596598241	5.265721557565968	3.803960007417241	7.555139789729793	23.703297852761757	6.478398751854534	2.415478867005753	5.769303109868485	2.834974140915082	20.868323711846674	1.5648111994663056	7.264942230122616	1.7955317428952122	3488506.271081525	0.03239339036268102	10.809735218988578	407.58353864423594	2281049.7087358767	22722.53687065137	585.5627695044288	131.1282859985848	0.6354100715314129	7.683876340164139	4.383578284964478	70.32585147060576	0.26207310945856016	0.17910353270957258	0.9834556023451507	0.9228316225759623	-0.1968213839680968	0.931236031550536	0.15028320883054114	17.143021722107353	0.0018886524631784216	9.676723333418096	0.0075599739122051085	6.25622228689649	179.1727638757534	7.461432587037751	542.343137254902	0.2215453992054338	2.5615461734802856	79.29901960784314	173.20104430320603	410.81168300653593	11.23611111111111	3535.8794934640523
ID_41.nii.gz	2.6669042603917363	8.939655213053678	22573.048493897673	4.7324332683469965	3.539270926479447	6.0991670242732505	19.01898965315641	5.221082442478331	2.318168266166628	3.926900052701985	2.4597219602936673	16.559267692862743	1.5070518801051662	6.0485674119805735	1.740763605835391	609472.3093352371	0.052859420681974	9.325465866117888	288.10351732987357	937473.8678813709	12307.578223361665	485.165856283677	204.8594411544489	0.4128409023269812	9.704874007630302	4.5462731207287215	105.13639515871282	0.29817095459907006	0.231808519767123	0.9628939037368778	0.8889466181657899	-0.3242417484335374	0.974711418913338	0.10907453919907655	14.757800793252361	0.0053912779134783805	8.287705780831827	0.027938528281295463	5.854420989601451	172.50632435953142	6.7374460961185285	123.7196110210697	0.20051800813787632	6.907780366650994	32.61426256077796	150.4412946000541	304.69205834683953	25.564019448946514	5573.871961102107
ID_42.nii.gz	1.672019547646588	8.109081685595115	100035.00599610707	4.21336950846708	1.8741539950345703	14.378905295055178	34.67555927375796	3.6906276201692307	2.354915440838308	2.1967508677336265	1.2413509784581152	33.43420829529985	1.0459576407602	5.175935365558373	3.027078133597261	2700945.161894891	0.10752981691711452	13.169574677681885	335.0038827835261	6719333.788801323	57561.78126520322	830.6751917271605	142.74213932605497	0.7106026287748458	6.040842218949006	3.828104736314295	103.70336924727569	0.4462173574395734	0.393482046246659	0.9929498086249355	0.9613803275433028	-0.27003118273062987	0.9467080007309535	0.2536447891621189	12.762343333690437	0.01971897230488328	7.782110934668859	0.0834296670379888	5.48210580729492	243.35433276330363	7.333791508058795	401.9812533476165	0.10765432601703709	16.897159499886538	401.5163363685056	211.3877113678243	337.80262453133366	59.408677021960365	7930.285216925549
ID_43.nii.gz	1.8689049111405158	8.163380958433038	229394.48695042447	4.802004648144805	2.496548145711631	15.682663411880979	39.05583621119436	4.226220163765495	2.2480703756979095	3.0332440282359854	1.2870166838161847	37.76881952737818	1.17520929101197	5.429674316754216	2.9821414749723334	6193651.147661461	0.05644610863831655	11.620426313402314	320.35302717122744	5854974.442620928	46690.47790900021	682.0909022670186	112.5253961266848	0.7180768580863801	5.831798539477171	3.9481072396048873	77.06267180832832	0.3721555140156951	0.3011019038303236	0.9954527553187599	0.9656337220440382	-0.20117659355282116	0.9157019940370235	0.23565975663558422	13.33899330364669	0.006094680824341133	8.869868410360565	0.025552921995357282	5.887683134373759	198.65407459842584	7.736528022702256	1069.7171314741036	0.1374781045462156	9.38714934756251	439.20717131474106	185.67668451689175	339.5151008867755	33.03341472818404	4194.733453283639
ID_44.nii.gz	2.878804825324711	14.047637256719375	31038.170321395344	5.3859200147413056	6.713135376911683	5.398725044517856	31.72288700677452	7.7387194798466785	4.095275327374472	5.998404759163378	2.554260852693564	29.168626154080957	2.819923413020904	9.350479436588873	1.4794520125968615	838030.5986776743	0.032001586986708984	27.54368650631293	904.7319573730794	7580772.438065078	54069.679364878335	1399.115261537057	540.2874365487168	0.44759184593083046	16.54201662116581	5.111128023225541	253.88548601270531	0.1937158980031923	0.13196868698773395	0.9663575836539486	0.8874498900877958	-0.5069247088821849	0.9979309957999122	0.05897987804045893	26.252975033582178	0.0037227718981776713	8.334644294745038	0.013343054216727867	6.38141603547949	484.85067452144364	6.567019075535393	106.72957746478873	0.3006466970839119	1.581670303511208	11.36056338028169	439.9436143622297	900.1971830985915	9.91830985915493	7794.642253521127
ID_45.nii.gz	2.6432117360658567	19.134942168815225	166185.82915160194	5.933732450221868	8.491992707724874	4.162815340414761	33.37662654779603	8.861158757140245	5.439302936033617	6.546132362928477	2.253128935543927	31.123497612252102	3.728438069175154	11.237483045201309	1.3391235738959462	4487017.3870932525	0.025667261019391915	47.76089067194364	1502.2243574262116	24646341.802459862	145515.03074949622	2649.282988391673	620.1815883630602	0.6233813581486156	17.54434074877022	5.406096181779238	296.5306832954089	0.197927183727745	0.13902690224005024	0.966008562429781	0.8886815709416227	-0.38953400179794806	0.9951464434463304	0.07687227582924214	31.527287939052037	0.0017667928933610155	9.940226378950362	0.012585997939075399	7.101501438614533	817.3661441886834	7.5525235946848195	371.1565349544073	0.2820338411507654	2.6215597601648173	33.77811550151976	763.6433814358699	1489.937689969605	11.648936170212766	12625.033434650455
ID_46.nii.gz	3.2648506948152733	17.139293423141662	31085.876557441814	5.37817666019332	6.678059249488136	3.4729547836941834	25.359464448831858	7.937390189210822	4.282336607055086	5.669661604910514	2.86153550782819	22.497928941003668	3.1088585728205427	9.533854199585427	1.202526699140294	839318.6670509289	0.03366847919017817	27.89221288317246	931.2430850870737	5819540.983885523	42813.96315853013	1472.3360590251652	542.956110947084	0.4665438857454485	17.165501480944144	5.154689368490106	233.10565923425017	0.19574790238792603	0.13689594733863303	0.9454944841670749	0.8575594761285037	-0.5215641127150565	0.998337068439831	0.0714750762230299	26.41819629951706	0.004090227633253366	8.251672523419128	0.014312542437769384	6.359936017637268	503.82304249306225	6.595006436275909	96.92397660818713	0.2834034403748162	2.5634212236243625	11.514619883040936	446.63964980677815	900.0058479532164	10.707602339181287	7229.304093567252
ID_47.nii.gz	2.1719404032267997	14.305219526238647	72010.25378198297	5.135467178343294	4.2617956170127425	7.649279751878538	35.17269762831347	6.154257354456515	4.002915533352177	3.8226942054991504	2.0104072999235503	33.16229032838992	2.190742785634393	8.341170447067766	2.148003469140362	1944276.8521135403	0.04925109104063106	31.700240842154585	816.9040337988483	22254739.39719907	151561.58588586815	1950.795586512639	356.2540600515449	0.6944238648263528	11.83877239077602	4.83453063328685	209.06529408094386	0.26098655825710687	0.19146723045638925	0.9821116031003867	0.9263016783716947	-0.3593461114676609	0.9884072612275823	0.13105903286951587	20.440560518690344	0.004111806687882063	8.919931908629838	0.024916964912929947	6.4112803391360975	576.7624116410459	7.012775656314747	246.05314009661836	0.23773250250881	3.0875026254988445	50.97487922705314	506.72818502182076	800.0144927536232	14.68695652173913	5671.144927536232
ID_48.nii.gz	4.016872736737104	8.919134643614754	51571.813230355314	4.680887952434096	2.6443696403113828	5.158786676499143	16.696054446572603	6.379929108556629	1.6229064904515929	5.938837540892026	3.782354393091546	12.913700053481056	1.1235127564080196	6.7171196665299995	1.277774830024016	1392438.9572195935	0.04766125581633878	4.416201184275906	191.69575560313146	222851.43460917287	3574.650310600579	217.07508868033258	73.03826191323407	0.4987065926294925	6.173616093630159	4.059146870856517	33.44723589934533	0.3118987317083909	0.2311555899085175	0.9757034292284547	0.9021266993777428	-0.20077982332193475	0.9087529331574624	0.12981371533032374	12.475337513738875	0.0041117177142269415	8.620466864334912	0.019351876733632884	5.634035820680935	72.52833764839168	6.843350944665026	233.46719160104988	0.20425826036837258	5.915323139288255	54.47681539807524	70.41584784404138	191.95538057742783	23.764654418197726	3901.5179352580926
ID_49.nii.gz	2.4001969234103826	6.8145845891886045	15394.264516945603	4.275674179782347	2.251645584472473	10.14779465808479	17.849128857573938	4.272320077421908	1.5866414959618589	3.4899237038416753	2.258060703975645	15.591068153598293	1.0015050603516291	4.825904713522887	2.2810215364140554	415645.1419575313	0.07273854998958623	5.03663746006009	150.5907992533857	535904.5745570579	8021.470654489824	277.68981965602393	90.4481003177127	0.5153457653450455	6.06157491923066	3.984336413472552	51.38486572493121	0.3465420096938018	0.27028325770771927	0.9803006882953071	0.9207575773512843	-0.25874997597953575	0.9399598445871331	0.16378100859259218	10.180691071713529	0.008317275061078041	7.833268509923609	0.04516021889411429	5.448126862802336	92.03447999343416	6.418029542017221	132.9122541603631	0.20107754033337835	6.6482361799959255	48.08018154311649	80.22986764197648	154.27836611195158	27.20574886535552	2169.924357034796
ID_5.nii.gz	3.4553343735511763	12.680717542825814	11840.141856590388	4.729813180445724	3.942606292781435	5.831191124564018	22.001910026136986	6.589960686844407	2.803984071484876	5.498537608827087	3.194130542248869	18.80777948388812	1.8801532945716257	7.544783557260958	1.6363861341217143	319683.83012794045	0.049325073964497035	13.496177071760533	450.939189956464	2149482.3730663233	22648.383361232627	737.710344606809	285.833832159606	0.4508564337938462	12.201210035571485	4.5808162736692175	130.1431467731118	0.22401220359417065	0.15897502898634197	0.9592372596682407	0.8763145343990406	-0.4969816709606303	0.9958313104187884	0.11217113461227478	18.36842432138515	0.007512360319943794	7.361316205914081	0.024148802969001532	5.684590370231149	255.88604419160373	5.878646674838718	67.15384615384616	0.3228550295857988	2.5672152366863905	10.259615384615385	216.99221061390537	437.5432692307692	10.182692307692308	2972.966346153846
ID_50.nii.gz	3.405426216250113	12.580397555877928	22993.033939912813	5.184933190462794	4.947693488858002	3.661567969618922	19.243514815387034	7.0531165427807005	2.9786430781364395	6.054076428837857	2.977256235348775	16.266258580038258	2.096080352818405	7.991842010574286	1.166938854864401	620811.9163776459	0.035679012345679016	14.123085755933245	571.281875966819	1624840.6354998404	16845.37816128655	742.9554093953573	249.21141580810263	0.5020536119736594	11.863856166672768	4.748063550953817	100.9873742823275	0.2113362153258073	0.14272773699983815	0.9518731659406373	0.8612495044495455	-0.4596717067981642	0.9958281982582999	0.0817016303480736	21.15155591077525	0.004194973363243818	8.246674854742453	0.015046400497017434	6.113664265401033	248.04170630086497	6.519217913945313	99.41666666666667	0.2761574074074074	2.1877777777777774	12.844444444444445	225.36172839506173	539.4388888888889	10.405555555555555	4348.183333333333
ID_51.nii.gz	2.3759248483373776	10.915980283442526	29563.44806641254	5.056612544319709	4.420552456804813	7.972935099522324	25.389513165212634	5.636381025495024	2.9288077827474486	4.184062824295609	2.1307404649405064	23.25877270027213	1.8865622493084937	6.87760982509622	1.9975090300272615	798213.0977931386	0.041469439999999996	15.532725841699719	483.88624902556575	4531306.692807369	40719.268638328795	870.4301847222893	242.4799238501246	0.5695887185699399	10.664314888918561	4.684743662929007	121.81985480658533	0.2609686039147943	0.19075339692344068	0.97608924646918	0.9071382159071776	-0.37324139709904003	0.9878122027083491	0.0823826139074709	18.065475848827756	0.0038299465924277027	8.589715742336688	0.016277513990679456	6.126245201015483	278.2275271431035	6.7031544962431875	139.6656	0.22346496	4.829557759999999	25.9184	248.51372544000003	474.6672	19.9088	6913.112
ID_52.nii.gz	2.4052476760047523	9.068693515178065	23453.272668831556	4.595003921292332	2.9318231435081534	6.5242407776845495	18.36904245850617	4.810954002523445	2.0897106994865813	3.7856920846158264	2.268791308029942	16.100251150476225	1.3333416489063534	5.569815746103671	1.8121454428413089	633238.362058452	0.05921236807480193	7.877569031148031	247.2390678217745	957925.5542915346	13455.707046804937	450.14436691587923	106.77414414480313	0.6199424361486838	6.968548199262836	4.1960868528535205	55.644290978171554	0.31785144085273337	0.24060189151948635	0.9776544284620571	0.9119459568100965	-0.28867244577715334	0.9626546338910617	0.1298923774031998	12.696768654226442	0.005961698004176294	8.248658485269665	0.03434009632604511	5.772854499307581	139.2296277651706	6.679513616622259	152.74603174603175	0.20204501553707904	7.015614064555863	44.764550264550266	125.71175918927243	241.5873015873016	26.185185185185187	4329.550264550265
ID_53.nii.gz	1.7629438411801748	12.056184448492854	102048.55445846736	4.770148644861637	3.276358648663096	10.539276177890601	36.90692866993531	4.982321465691398	3.661978246019636	2.6522703302653934	1.6671761103493414	35.23975255958597	1.8148740804869563	7.361702597899411	2.6211037359285494	2755310.9703786187	0.07321651729748432	29.37113795242967	688.5017628651323	27298877.928610723	176127.49009284115	1873.4963790145925	256.36801860109006	0.7615220088342765	8.980904985837821	4.408050701289333	171.216564642156	0.36314495233775185	0.303227451141395	0.9886519160564724	0.946551968785874	-0.3345464271417779	0.9794965930866794	0.18596762316164567	16.846891902324458	0.010157298291822863	8.439900892312396	0.05052695909458346	6.0562877251769525	532.4660994039207	7.331315813436591	260.67817312798724	0.13843769151778398	10.977459105973477	137.86670207116305	470.17488674274585	677.8072225172597	39.42379182156134	11474.941582580988
ID_54.nii.gz	2.2531407868569957	5.974789353044189	55837.655959628755	3.900704709302913	1.3575188258938287	49.66760429553811	40.58095502484672	3.8427059248469346	1.7729191175940233	2.720824529397484	2.1510772447788185	38.429877780067905	0.6648910905037037	5.3429260592924015	6.095334680058374	1507616.7109099764	0.11607773888533421	13.780470050212092	268.83573325675144	28334126.897384033	137821.6161864298	928.5576148965991	214.27195308352523	0.6308127604319316	5.800642776518044	3.6065474775545017	178.99764753018084	0.4393271753237858	0.3793604820518453	0.9928652290379844	0.9687763928113529	-0.2464078081025314	0.9259727683625857	0.2867197261978822	9.494230779382669	0.018973450893564118	7.344729263232281	0.07907952104260035	5.13485392180561	285.7073919950311	6.80745667488592	258.20040899795504	0.13200429907870911	11.571586142580536	227.04805725971372	220.84800869643405	282.74693251533745	39.397750511247445	3430.1692229038854
ID_55.nii.gz	2.0537780479197614	3.3820042033201463	1602.4955292172176	2.8787859377172333	0.6335057991582462	2.925589700004051	4.3935122559006885	2.7993862432955554	0.3948814364912511	2.8705094835910114	1.642783848823936	2.7507284070767524	0.2667620218944377	2.8448922235689915	-0.1834361380371801	43267.379288864875	0.17069686766656464	0.25684842457091905	36.466108707550426	337.9496555980312	-19.022867619508546	10.237842437051638	4.363175922354838	0.4080968879017963	1.5065845491941094	2.2200766556472518	1.9378223673732329	0.5446886377797447	0.490301472748211	0.9726981895152726	0.8977710874000638	-0.1835851112347441	0.7747630133437872	0.39773522982384996	5.910156866245466	0.04385248754724096	5.0626861874326945	0.11129754164766158	3.4726480619761	3.6502545898516194	5.189589971499956	29.80808080808081	0.1505458626670748	5.524844403632282	33.7979797979798	3.984618916437098	36.26767676767677	30.727272727272727	1080.1464646464647
ID_56.nii.gz	3.028675971821369	7.771879611018114	243504.0183634095	4.5828989929591	2.152943852478807	15.793541726667554	26.35987693355807	5.016056515544384	1.762491483456259	4.176703762458445	2.0652711842706015	24.29460574928747	0.9529878342072589	5.705993854965033	3.057154286741625	6574608.495812057	0.06004398892644826	7.39754290576345	289.10525342648447	2699014.7713530725	26931.60561658091	463.65292768159895	78.31760871563607	0.7137793596188634	5.387688695788705	3.9013205588922655	48.155369771107864	0.3476051763814816	0.26849774647111296	0.9925664168712808	0.9515434611102639	-0.16204557582611517	0.8696216327487006	0.20409906967705688	13.881882158201883	0.0052692320211033365	8.764754500159968	0.02017187978134464	5.672187517757214	135.49263409930873	7.340783023127328	1278.0715336274902	0.1708880242849967	5.28305583574464	449.06899318090655	118.65433952688424	276.3802647412756	22.580157775103622	3801.229576146544
ID_57.nii.gz	2.8568170275451474	11.692986008829399	145349.13206417667	5.338270660619476	4.438249864062339	6.535533625836518	27.537566942286013	6.455347476039752	2.869719045944792	5.4497239836573135	2.497637827175054	25.039929115110958	1.8973435917490136	7.514532206007697	1.6874350966837544	3924426.56573277	0.03288941051178814	14.79668323871412	516.9561815764615	3103207.1351595423	29948.72065733288	781.4509205306026	208.65066055766192	0.5803151775917775	9.537847366252636	4.654922508390955	113.50222291971419	0.28533190827468186	0.2151437754441684	0.9820767882535258	0.9219283914640801	-0.2211676919926773	0.9421126570364755	0.11882449077315702	19.329309247279237	0.0022411421282055926	9.747363763249602	0.0149597407002109	6.413335501549759	247.52539527206594	7.686813874136367	541.8935508935509	0.21052585504799956	6.042805679169315	84.65734265734265	236.5785914853514	537.1577311577312	23.784770784770785	9099.097902097903
ID_58.nii.gz	2.1660540376159303	10.347238500840387	82835.96560321396	5.186200707056939	3.465526704948143	12.173422537314156	40.12247578914769	5.248144105819719	2.7952190958905336	3.836580505186768	1.320892212487952	38.80158357665974	1.5342690361584308	6.646742183584936	2.527825750341469	2236571.071286777	0.04048241777777777	16.636165099597186	484.1959930395579	6898239.463324804	55250.040492651715	909.2831383212765	268.7546063117831	0.5468329549819125	9.96629529681272	4.672815020928587	165.29359458531673	0.274623192308349	0.20171042055941732	0.9900439059504903	0.9447857237287558	-0.2513653247031005	0.9595768059155078	0.1362022938896576	18.000386928528513	0.002809608054854927	9.357976031763572	0.015426875181652342	6.264029590408772	294.50943615826475	7.390911418960387	397.2432	0.21186304	5.377448959999999	75.90453333333333	266.5452515555556	538.3114666666667	18.9552	4780.3008
ID_59.nii.gz	2.6961826786679146	6.3587658709587	14041.030327608029	4.043900718730726	1.5596356176196293	14.475579510084225	16.79430199082518	4.272579780688102	1.3476663601545045	3.669956291395878	2.5101365891221117	14.284165401703067	0.6882944770123118	4.7977163843098785	3.0569509000894786	379107.81884541677	0.07883902176834186	4.763144521930668	129.32889831171468	796216.071910662	11768.29204133304	279.9621146742162	83.4783816208754	0.5461361572406104	5.2690890670151465	3.721493197977343	54.34651767339249	0.38441507466834063	0.3087446632968537	0.9795529237198023	0.9267659954433299	-0.24973641097581406	0.9267630334105493	0.20201981064002097	8.95159707747404	0.009360114445386578	7.382976264115919	0.02890351520596114	5.09856738410357	90.86012407377292	6.365528216650162	97.91147540983607	0.16051061542596076	6.862563826928246	48.09180327868852	76.37504971781779	134.5344262295082	30.091803278688523	3136.072131147541
ID_6.nii.gz	1.985876128368526	12.301934788164996	62296.599726030996	4.939480944336987	3.741571889553718	5.8887322653337195	24.457345455842415	5.1412624373215206	3.1301210584643657	3.280563080081388	1.8594893538553234	22.59785610198709	1.8734208024423735	6.642243966094674	1.8143888711625942	1682008.192602837	0.053190379507098214	17.686825455707872	508.0979904828137	5161831.753788057	51154.36821370273	1085.165290435922	193.75851747256263	0.7005946530412834	9.077189567629937	4.533106248133016	106.03391890172595	0.3104986638188895	0.24346889573566932	0.9792261198293428	0.9180379116170355	-0.3088590956774083	0.9756992478091717	0.1342369526797447	16.87495641613639	0.004804672040315177	8.862285941382419	0.025427297306303723	6.219290600692954	319.730951977121	7.159184560037276	261.42917847025495	0.18514814339253183	7.122966639648821	75.10481586402267	283.44767783627185	481.0970254957507	27.093484419263458	10351.043201133145
ID_60.nii.gz	2.7015041023773625	10.349040769687326	36803.9917556515	5.010826882208212	4.374053662027407	4.353155203883255	18.545090955224317	5.695309963348797	2.5675233354592715	4.521956349346521	2.4485905273195576	16.09650042790476	1.8117606369587644	6.5418146756658855	1.3272400914104796	993707.7774025905	0.042906976744186046	10.358783672137468	389.8303551680284	1167352.2930586177	14054.77985719875	575.8019618921606	140.1060878917012	0.6115085646817995	8.465086063652267	4.425492943620812	64.30081362200455	0.2911123857647124	0.2194953510217435	0.971476314287404	0.8961138643085984	-0.3144642558975855	0.9759580952029163	0.09824970137031386	16.75076234083186	0.003902216043804987	8.793134604128266	0.02208146253317481	6.094483717106781	178.97701244596544	7.038952576678926	180.69302325581396	0.21010816657652787	7.1922660897782595	36.9	165.93745808545154	371.293023255814	26.1046511627907	7140.583720930233
ID_61.nii.gz	1.8199919960593491	15.384485426222533	136948.65686109642	5.086467059072629	3.856021586575834	11.039466980651484	52.741933268182365	5.935889502920543	4.790747918179733	2.8261803228524176	1.1541679692939077	51.587765298888456	2.263327534837474	9.28069128514947	2.6729680776788816	3697613.735249603	0.06184644594754955	50.896446539367034	1222.3859631973062	76700624.1733731	380492.73107674107	3218.4064459678953	595.7453160148455	0.6914402765748053	13.619471809818084	4.873715618678298	399.29116517303214	0.30346969429351955	0.24237176341063743	0.9875710722767939	0.9448828292027583	-0.36524994224528246	0.9890069461929758	0.17318910282084218	23.78981388728515	0.006273795290065178	8.862824198782137	0.03759670047492794	6.432396934527361	953.537940495685	7.308890188089154	288.80251572327046	0.18163680234167953	6.417062616193979	98.33584905660378	814.1900652664056	1224.6729559748428	22.862893081761005	9956.632704402517
ID_62.nii.gz	2.4564719519209057	13.441806872751418	13509.447703810723	4.692981555390841	4.959836721228677	5.966182192518196	26.614376185188316	6.264552474067009	3.672602186389967	4.084321487336386	2.2543667217074006	24.360009463480914	2.415258125631907	7.982719456653571	1.8031837555384609	364755.08800288953	0.05553577785688856	24.479192223296383	648.9240533160718	6200494.499295184	51964.90078652824	1308.1903783977566	606.4903268318805	0.3746998296981155	17.04089217616339	4.862547352960569	301.82842536719716	0.20939975566332356	0.1517253310723884	0.9499528040668257	0.8691789304530062	-0.5112727042087738	0.9961862131889944	0.09697025450415618	21.74150240378706	0.007807335723386562	7.3188837928436445	0.024217423760048446	5.805348419729039	478.6701763074094	5.738437109003824	66.16981132075472	0.31212175151299393	1.6236205055179782	11.773584905660377	391.05079654681384	664.3915094339623	9.264150943396226	5078.004716981132
ID_63.nii.gz	2.0924833044982503	10.040619739387202	151956.42863396043	5.1801589331316364	3.9676647368630085	6.565210928249377	27.241378813882307	5.076556444821646	2.6390353539179663	3.8051472166854277	1.3596577375514887	25.88172107633082	1.7289241834830715	6.151240211043159	1.7300167707564627	4102823.5731169316	0.04047033975651182	12.066330796494102	433.6505284411363	2532054.9902740424	26107.66652968142	691.4547364916672	127.15896444363322	0.6907511589977068	7.222189863631529	4.296247198631492	72.4559269591451	0.32908379866296195	0.25750213334401784	0.9891506875666267	0.9399920598771898	-0.22108992444508516	0.9380627497292758	0.15908393424099107	17.102843621402577	0.0035222510983683284	9.474640165759567	0.023495175912652752	6.266555399779758	204.65342523382515	7.786512036924932	714.409860557769	0.177890901533309	8.103852518213996	162.52888446215138	193.41192941133866	443.41558764940237	30.458665338645417	8614.225846613546
ID_64.nii.gz	1.6551931568837814	6.68395624098883	182446.1224565417	3.3677859033389677	0.5627376043518075	19.89531981109974	42.080318981497996	3.284634051553213	2.2459676911678925	1.9032835497523846	1.5480767381760558	40.53224224332194	0.5610187724831655	5.091825870951518	3.726805566848187	4926045.306326626	0.20577554209141882	15.137869847468313	297.8171770404207	14620551.154143304	100452.27315097998	996.029043099956	94.61531325770554	0.8280264365153797	3.8103785627629247	2.9119807944805087	79.27191733867863	0.6084854638957999	0.5806645477920507	0.9967553705838708	0.9794604642684784	-0.3306406330347189	0.9456866024198908	0.3074933296733551	8.510062136920748	0.0778401918118196	5.928084487441094	0.2003790611768252	4.465130501653143	272.66108908941544	7.149896678636494	386.7922410117948	0.054965502488531305	40.23981702997871	1448.0424896973143	242.41744231433967	300.315333238596	151.54426602245275	5433.809151627114
ID_65.nii.gz	2.6479448339302905	12.082293583123521	42272.79087303887	5.2826691580770895	5.956386396632349	7.876050148480919	34.81335616477966	6.51654538346714	3.2980368002638274	5.048013849056035	2.428093000728603	32.38526316405106	2.41545004291967	7.72160076005339	1.6529494990467397	1141365.3535720496	0.0355235228703691	17.157754562870203	598.1136324237607	4402594.998752914	32819.57712312942	915.2837934798271	268.71657248712216	0.5516259740168817	11.488895255524074	4.795035167017178	128.9192158680627	0.22192935825226293	0.1510908182678707	0.9857375341391338	0.9247489470880843	-0.3541035220176726	0.9881670606490859	0.09729514011369167	20.88125409959665	0.0028356180192609564	9.03193962774367	0.015956034048051883	6.384161271641466	296.0000914917373	6.983358870928701	187.7898448519041	0.2648657896359719	2.6580793783731633	25.186177715091677	275.48685945957766	583.0959097320169	11.141043723554303	6876.212976022567
ID_66.nii.gz	2.6147363569318087	8.17584930648104	6580.708595418899	4.133112019684957	2.8206572085263844	6.277499316718817	16.206587803741026	4.588438548549816	1.957865027324507	3.4213189815581946	2.4225010292317437	13.784086774509284	1.239099122031999	5.25833016414959	1.8190510535265552	177679.13207631026	0.08346868159028319	6.596267801387512	198.7859083344917	488215.318705439	7899.470568945516	357.50480408386505	145.8908638570957	0.4273793682504968	8.172686112323843	4.172362898632886	75.62272894434736	0.33978007089799345	0.2784037667752281	0.9611193989266619	0.8872248014880892	-0.40529682936583994	0.9821790122782511	0.13563702497131291	12.070131841882091	0.013719562490569813	6.915686845998987	0.05804263286745152	5.24311820095818	125.8489169852402	5.87981322227564	41.64705882352941	0.1749876421156698	9.957418261422216	19.865546218487395	104.32066944424828	200.32773109243698	32.57983193277311	4814.008403361345
ID_67.nii.gz	3.603990057021061	15.589970940520667	18759.18124519867	5.214090810149231	7.476881122658524	3.681966615336263	24.223892862025927	8.242469836458618	4.193037150405975	6.147968983326888	3.083711012059117	21.14018184996681	3.024372183039536	9.709131909608823	1.1818995894683313	506497.8936203641	0.03325673594101159	26.32893343325411	909.8339020606626	5429283.012489979	39731.36481645778	1363.846944585073	532.0603176393607	0.4455882474500304	17.46509526133604	4.959889920608155	211.5594945191179	0.1833222325691558	0.12593735981978565	0.9393571224439671	0.8460504346165887	-0.5878069663647525	0.9988669158492319	0.07116604235122316	26.472595511294337	0.00629825938439912	7.498208595235672	0.016278162300795047	5.93670077624875	473.97681555610836	6.035276427074285	67.90452261306532	0.3412287568495745	1.2802201964596855	6.618090452261306	421.4858715688998	884.4924623115578	8.346733668341708	8669.266331658291
ID_68.nii.gz	2.5751440135157884	9.249605988818931	32158.724132084855	4.9315336076152185	3.676861463746419	6.554318543300343	23.952154706459496	5.384950432288073	2.164254477200878	4.783201634568329	2.409180966561429	21.542973739898066	1.5308674048696116	6.055494421875829	1.4579452072169137	868285.5515662911	0.04142738084248545	7.671321535169775	293.050029319045	653076.1398294007	7867.483951602081	384.90491394185756	141.7140126312853	0.4661023308564814	8.339792013863978	4.390568382299797	69.27010666982677	0.26733966092555994	0.192870079328438	0.9831816684918728	0.9187841810282928	-0.2646706000360672	0.9582604693985264	0.13023380762472422	15.235822336473841	0.003523717389210542	8.82787150810757	0.017634172168815673	5.953025308734345	131.65473164328563	6.84595472071006	223.59749144811857	0.25495723084164035	3.6268428313065817	36.331812998859746	122.33904585576671	292.0513112884835	14.781071835803877	3002.220068415051
ID_69.nii.gz	4.146177053497477	10.738984802029542	42167.46258617802	4.780030847922386	2.79754315300638	4.393150997223347	16.077705188512173	6.550517514445036	1.996560903613364	5.6618858472000175	3.895751749000494	12.181953439511679	1.2893181749247682	7.039210525699673	1.4081421752696253	1138521.4898268066	0.04682815958552944	6.641205118069883	247.16669474726825	418896.37580891233	6864.225636067814	360.5040714116567	115.1691904671465	0.5200892756536211	7.5330307422677505	4.299752836995616	56.01312539996569	0.280440767413081	0.20204259647546555	0.9614646261472141	0.8822814378635402	-0.2612107986263506	0.9549860289434301	0.14215183082637456	13.627742470981095	0.003906956242336565	8.617916796379571	0.01569325611692329	5.811669004104479	118.91831546970084	6.763171587834843	197.0023501762632	0.23149512359137864	2.9367509848785076	39.850763807285546	106.36937259131098	242.855464159812	14.097532314923619	2639.5346650998827
ID_7.nii.gz	2.074639255426254	11.338998637650036	80098.2147475789	5.4035902715734565	4.740704652585567	4.342784927765585	23.106978821578004	5.743385157810588	2.943719712653037	4.772513616313323	1.5954161577421453	21.511562663835857	2.02453365668252	6.866172796288954	1.2803403553446109	2162651.79818463	0.029999643178949913	14.15785579753951	536.324011251146	2130830.925839708	21174.97926616503	778.5656306907224	172.3560743374803	0.6391868462667005	8.980767619534966	4.556688529996564	86.9959070325793	0.29125531880146205	0.22128524399067964	0.9794603192284591	0.9143997722374926	-0.27723144891872176	0.9688729328466684	0.12029084589209146	19.609299312222365	0.0023941147745175427	9.533019729005174	0.014112406017070271	6.455462973914304	237.73042625705082	7.631840220478634	349.4932313125368	0.20570525680549545	5.885933663848935	50.9693937610359	226.49212967084816	532.072984108299	24.200706297822247	10747.174808711006
ID_70.nii.gz	1.973992184957862	11.60672392145145	190849.84091559277	5.507621816081881	6.14348517759269	3.7092923706236123	27.979046242290217	6.155003392643713	3.219286134235078	5.275319273334363	1.70028196702604	26.278764275264177	2.490415829557283	7.265939047325181	0.9132575735828696	5152945.704721005	0.029142672398125995	14.909803475989136	616.6390314267321	1993912.6003624185	14794.598623345675	793.1739902837138	147.91324158043332	0.6856602938731997	8.36532066407787	4.493671813369145	74.67980425604702	0.2877007192367564	0.21479399598039753	0.9877598100685483	0.9317559317582147	-0.21457912575353894	0.9401022679829455	0.11869235619541023	21.33302732453672	0.0019224484381361417	10.082427061938974	0.017537231471110325	6.562711379173118	235.27180796603676	7.902600193469649	718.3515905947442	0.1987141329446042	6.132669892047314	105.35076071922545	238.7017254447333	604.1513139695712	24.43402489626556	13138.274135546335
ID_71.nii.gz	2.3118267084364983	14.958637241903078	339878.3387624789	5.662165385653834	5.275116810439248	7.836668169759442	39.3784787940284	6.889165001933788	4.185820746719753	4.790973213561994	1.6982903599592365	37.680188434069166	2.3787990337043072	9.071659014703462	2.1223402065627037	9176715.14658693	0.030916520586976536	34.83440285518124	1068.7651927595311	29560289.955951564	185542.0160842561	2125.835116397005	256.09594908247794	0.7863220710852915	9.94954301086462	4.696903019758255	152.0848738130597	0.264399804466507	0.18978478572979623	0.9898880885872339	0.9433331515754546	-0.25998550999814946	0.9706861486307012	0.13613018926501264	24.51591323763913	0.0019791060848225834	10.155906406275399	0.01242919590507338	6.775839297974536	595.4827663698709	7.917924338302111	924.3283292978208	0.2238083121786491	3.8779438233207673	127.68523002421307	556.6488667929109	1043.2305084745763	15.849878934624698	9509.846489104117
ID_72.nii.gz	3.199567488734998	8.507827520873839	9435.126142457604	4.32058224484844	2.114106679560235	6.335712086937382	13.891575298616642	5.303405839787333	1.7250178337402737	4.580319523313163	2.9206235743840026	10.97095172423264	1.0299541315206981	5.804901298058885	1.8179260150303231	254748.4058463553	0.06150510204081633	5.570765578715339	207.3984516868941	408356.79077959846	6621.80540528261	298.7563781363106	145.25664524547363	0.359097543985364	8.465340418783248	4.292911991775498	69.14278126619514	0.29606243404574345	0.22406877544971818	0.9432119940231108	0.8605558788469113	-0.3342490627616543	0.9687237066024428	0.10871133539243484	12.990076708720144	0.008383224775529633	7.334063000792061	0.029300910661664147	5.376790079037026	111.00325584544606	5.988565889073567	60.84285714285714	0.21729591836734694	5.097755102040817	17.22142857142857	89.43825255102041	204.31071428571428	20.085714285714285	5830.432142857143
ID_73.nii.gz	2.6078583056783042	16.3210441377771	60338.30562363398	5.54306118978468	6.742539239193105	6.119249236835306	35.632479890963594	7.773113328772249	4.9103126042789835	5.046620789928922	2.238412126203775	33.39406776475982	3.1473206399328486	10.155904823079167	1.7869880056207317	1629134.2518381176	0.033618233618233614	42.72111195350592	1230.226640448629	26125473.911376283	158452.98507549454	2382.5535889674784	704.4135114501819	0.5491269775967589	17.88177267820552	5.3181903299898	367.7951972850227	0.20644790710650054	0.14770123903944052	0.9676000144838994	0.8953203676404095	-0.46597949627836666	0.9974207628734779	0.08714601053550158	28.451940782113276	0.0030339628935867635	8.907041884063984	0.016323342520535675	6.651053769709039	771.7417751044152	7.024961238102618	162.66837606837606	0.2780656001168822	2.621801446416831	19.666666666666668	683.4869924757104	1239.8017094017093	11.4991452991453	6224.5367521367525
ID_74.nii.gz	2.39198940942407	8.993362084836045	109493.37294166491	5.082813189137068	3.507800421957498	5.361381860045567	18.870481746385654	5.214517819195294	2.168708699779722	4.4599681363642265	1.399162078889985	17.471319667495667	1.4751629878013919	5.924971011049572	1.4361873390496027	2956321.069424953	0.037953010851691296	7.914085395072541	410.5711695252037	912136.837403605	11667.813739903846	440.88743182223993	71.97326214265303	0.7202676465855197	5.825023828746644	4.021104939207772	36.393510471308616	0.3293373167439425	0.24872649271195454	0.986803094319366	0.929432297163504	-0.20493763153456082	0.9214763775677787	0.14733576687466465	17.83936476656238	0.002956343639369641	9.284615926723276	0.017220845936720422	6.082245052799508	128.21517349122317	7.719574279180191	547.5129849310676	0.17554119427094186	6.611460891734831	118.37544084642514	126.22986091615876	393.6713690285348	27.599551138185316	9073.16543764027
ID_75.nii.gz	4.11313349587562	9.58758889951696	2685.10431746347	3.2881803745539706	3.292346085990938	2.6073521064715965	11.59792344529757	6.390628345375186	1.6947713016412105	5.963899774153694	4.066236500585353	7.531686944712217	1.3721246476938351	6.7461279760224215	0.8273736214208788	72497.8165715137	0.1278368284975582	4.670112020159603	158.06904422289324	79214.6868732996	857.4388722746812	177.46169164871088	147.60097555102004	0.09128237086542845	8.717275909649718	3.316880848717022	69.3438015406625	0.33899093722423207	0.2777645881554468	0.8924498831994774	0.8132519478579306	-0.5582956886567254	0.9849105771895073	0.08526614378982272	12.259938048553007	0.04746911012164964	4.7761199392647775	0.11970378540058511	3.79639598003411	81.26566679993272	4.229934998441038	13.101694915254237	0.22206262568227522	8.432634300488365	7.5423728813559325	76.11605860384947	177.135593220339	27.406779661016948	3324.4576271186443
ID_76.nii.gz	1.83639465779876	9.603262686479253	54441.05720802286	4.738052880095173	3.0637339867812092	8.37412808542046	25.580099228338955	4.470206321187356	2.6997785248412582	2.842792906990711	1.6866041068685786	23.893495121470377	1.5292970850152166	5.869954456512713	2.2429134646891926	1469908.5446166173	0.06508892805640124	14.473620767550061	389.33356631203344	4671487.432258623	46977.28422149842	887.7767289990136	156.49906137706262	0.7035320395151239	7.446974152575403	4.239131615910869	97.25514137971771	0.3589103317029918	0.29335588248538513	0.9853343242764668	0.935868392594947	-0.30168920983368597	0.969035456122652	0.17963896739186092	14.359730716773981	0.007979589892547012	8.478631236806685	0.04155937238721541	5.940393059920509	261.06894759401905	7.222313519956583	247.43164556962026	0.15660230732254446	8.969299791700045	102.84050632911392	231.80023233456174	384.5886075949367	35.12151898734177	6585.658227848101
ID_77.nii.gz	2.001141711872784	12.855535353393131	265412.6900903808	5.4987490447186005	5.401659546022847	6.649064743991945	34.76241796319328	6.183309552735987	3.5997448101681977	4.56322400161422	1.5898756234697486	33.17254233972353	2.356109160687785	7.810274543012454	1.747994843181509	7166142.632440281	0.03386583872835115	22.767071412272287	734.3688201399683	9179942.593459796	69117.15224935068	1305.1215417763035	218.08217119318547	0.714735972856206	9.342898787579085	4.6265131443670215	126.63533352113069	0.29741233251771804	0.2275524282767417	0.9888812498466515	0.939930606508698	-0.2416592487261292	0.9576253788288489	0.12507472218400684	21.50198975865782	0.002543698905204922	10.000371649859346	0.018785057556002502	6.654643808681855	380.8009282423724	7.976529911552177	812.7793610664215	0.18680288693781236	6.357219174842632	147.35026430705585	363.9815458089532	734.2631578947369	26.441048034934497	14071.61411169846
ID_78.nii.gz	1.7829262168053024	7.982526885438801	127930.05407432062	4.696003679615152	2.5846866940976603	15.26787666145431	39.36634515299362	4.2281806586790625	2.4238422291062958	2.8510928134536804	1.65605186351329	37.710293289480326	1.1967252284560868	5.673064551223158	3.0606133374163638	3454111.4600066566	0.06270087417428108	14.306149719917098	365.9078824704163	9728097.449513914	73571.82281156218	906.2806049953057	92.34758094289853	0.816325023996354	5.163253051228167	3.786084308936364	64.30499209826624	0.39869866136098336	0.3279928045502993	0.9962885804534765	0.9693161252272818	-0.2624106548677979	0.9527735504280881	0.22707123144088576	12.74045382692434	0.007642049586312164	8.486712061072776	0.03929465812790221	5.837596680015565	249.6570464845511	7.530053621177105	524.2427672955974	0.13188497290455284	9.296198979470748	249.2359748427673	228.90803142280762	358.38666666666666	39.34314465408805	7622.549685534591
ID_79.nii.gz	3.971967377860674	5.650549516075951	756.4686159907858	2.854555861586013	1.1845022791045814	3.280572761367486	6.850042620109029	4.712070786850493	0.7063453620363683	4.411656016909587	3.5581751542016367	3.2918674659073925	0.4997714344516121	4.787827418951124	1.0261321635819016	20424.652631751218	0.16988062442607896	0.71968029337035	33.264607389911035	1322.7075394647086	45.45889277960282	22.02000474341832	26.27419249104471	-0.1129275957159593	3.978325571189944	2.351449465307382	8.309547784929837	0.3570814466845409	0.27689417458946647	0.8990728126463334	0.8027586789571932	-0.5199869839625509	0.960826266722864	0.22059841450294929	5.836771806129094	0.08258786745937015	3.819403102204777	0.1328019483889929	2.7404719665263957	12.07354930861576	3.4686365436008733	10.696969696969697	0.3241505968778696	1.8640955004591369	5.606060606060606	11.338842975206612	41.09090909090909	11.606060606060606	416.7878787878788
ID_8.nii.gz	2.8557250200781708	12.080023846188277	54621.89931372866	5.547009979491271	4.914797604312576	4.756335874644963	24.41026761173507	6.843622471170681	3.0102612604296937	6.082217324049164	1.815196700939404	22.595070910795666	2.0758942199487067	7.856186112962275	1.2522902610202118	1474791.2814706739	0.025355421494462002	14.884491713589018	713.771435905238	2654325.9937031693	23103.426083086946	802.7989112101617	197.11447696421283	0.6075843711880722	10.098362468806394	4.649983728835866	89.87915767316056	0.23578201128151338	0.16203116776253706	0.9785168884021794	0.9075305902058781	-0.34985516326356275	0.9883485763850236	0.10067606342493053	23.70782489829134	0.002194015095885673	9.29813170050522	0.0081777518713804	6.462978183902653	249.97834704359371	7.396581766874616	212.1954802259887	0.23976890421015673	2.2499230744677456	22.43954802259887	238.34020109164032	674.0881355932204	12.096045197740112	7258.974011299435
ID_80.nii.gz	2.475680719975351	7.785563771830045	21781.238537831396	4.279975003926156	1.9092250435943958	9.22361802343267	18.786978738444294	4.322438003587264	1.7877287881116375	3.3338050584509644	2.264232211497955	16.52274652694634	0.9840523351616458	5.02384102126937	2.342927975751036	588093.4405214477	0.07624243221723784	6.555508312133419	179.4629696244788	889260.1308091675	13167.7147786775	387.7758769015608	103.6849024416629	0.5842246982482239	6.209957706017241	4.0138815429351276	62.45015627278336	0.36652795700120183	0.29708453491754444	0.9801053155732189	0.924384060840236	-0.27346898316572477	0.9495101140766119	0.19743777326831824	10.40576948674402	0.00880201619489331	7.814215535213344	0.0387771536661442	5.476403578951699	122.86519483580597	6.712157278704883	140.70567786790266	0.1630425004263067	7.310218336155238	65.79721900347624	104.48458246785245	181.71263035921206	30.02433371958285	3590.5469293163383
ID_81.nii.gz	2.1483544634003913	16.431749995343235	141765.22866665994	5.717803974580219	7.893945848979389	8.928778044243751	45.03883764309534	7.870393239082969	5.28392344481041	5.145469770433834	1.9187997480074364	43.120037895087904	3.3841052595496692	10.675166838559345	2.144503067426434	3827661.1739998185	0.028471066262755765	52.0160972932742	1421.4927584005006	65359677.17836457	293685.0735972683	2939.4366693352817	700.0151955448687	0.6183805168630345	17.074995218334745	5.304204324457728	392.54325404277637	0.23671833756599137	0.17779754703097156	0.9798343379927184	0.9192305565473937	-0.3816418830342705	0.9931214596009098	0.07509086739000649	29.33806157101228	0.002190395534220253	9.625092432323243	0.015604291926572506	6.942579670008389	909.8629662200369	7.513631252589341	287.0337620578778	0.23073453541630048	5.23990136578406	35.41800643086817	831.7795773410116	1456.136655948553	20.2524115755627	31464.979099678458
ID_82.nii.gz	3.872290672169961	5.85648863878655	1285.1053470042064	2.7522247945487655	0.5544118237727442	4.774033841422263	7.4940137192754035	4.594309899209921	0.6181226652732658	4.24075783572202	3.7632296040521833	3.73078411522322	0.41851632321612997	4.667059733857424	1.547877623856614	34697.84436911357	0.2013789141051422	0.6737631094150492	17.930859564705074	1731.0868937865466	92.93888413778551	23.669156716540712	26.643966207110505	-0.07676242653340326	3.7107705531305224	2.9088606975562614	11.961264245037425	0.41609616293797697	0.34676676274998847	0.9113970358241856	0.8288366898013529	-0.35758693090169236	0.921812987787702	0.23309450121955744	4.316983877357687	0.05569994914741917	4.627476223680871	0.1368839947889252	3.273633248239473	12.578280730912807	4.212654489819787	11.88135593220339	0.2013789141051422	5.376041367423154	11.88135593220339	10.693478885377765	25.627118644067796	23.47457627118644	245.4915254237288
ID_83.nii.gz	2.5774757112935593	8.700994013747744	61662.61037452619	4.827001286138378	3.3468108154927885	4.29838533391782	19.254036827977945	5.006625133554976	1.9968223897223214	4.182271574458052	2.371172784493487	16.882864043484457	1.4043408188396718	5.59755546849054	1.2655031951175133	1664890.4801122071	0.045755977757948305	6.266331994883977	244.41499009836147	452158.80963365803	6918.255384344021	356.12735736307434	61.98785894147407	0.7052102192884332	5.458157521439394	3.9169442043164797	30.529392235909718	0.3446588847031009	0.26667371000565343	0.9877986467595139	0.9315408180799735	-0.21949103077401705	0.9282805793115579	0.1648506583198621	13.067648248981623	0.0040613320267719995	8.875273444608409	0.017911331097628592	5.892214520372033	104.52880407613712	7.367003125438243	329.020325203252	0.1671851245951484	7.488982252627404	90.04776422764228	100.25064342487936	232.9451219512195	29.590447154471544	5453.363821138211
ID_84.nii.gz	1.966842515085966	6.680620412547049	172637.95530533383	4.616372917140031	2.4193163865182403	9.666007297487665	22.90163144662109	3.8429128760712596	1.6006449486725298	3.1347552658544915	1.3479493772887923	21.553682069332297	1.0317644770282037	4.414940139209448	2.0786706721329122	4661224.793244014	0.05581645894513339	4.723717059728457	186.7222738818347	544331.566488092	7585.457421289345	265.52685750588074	52.478385331805654	0.6711561954138668	4.466863926152424	3.684276645715189	31.674972140086048	0.3944316513236952	0.32011163036979967	0.9935308315229375	0.9543550007069393	-0.17342652269982134	0.8763298268676775	0.2179162585490269	11.551890517985125	0.005804770217305904	8.633816821072541	0.02627034009795241	5.655102142793065	79.50131070942157	7.682204230035186	1201.0941628090775	0.1356095927299399	10.833148763687188	494.3663768770464	75.62032132263883	193.58439652252454	40.96341876481879	4702.185502991983
ID_85.nii.gz	2.368754052252588	8.089309243277375	34036.14778197605	4.533330478363585	2.5927327633637276	8.424345394482417	19.420154365914726	4.459021092292922	1.981458997873047	3.4096511322095022	2.2151071565898794	17.205047209324846	1.1689947985006977	5.253982985474868	2.1888082900806234	918975.9901133532	0.06654721569385821	7.721468110146241	238.21118820600938	1376728.183448044	18017.100244096662	465.767909534355	84.84354469748521	0.6947810803649742	5.979565505322565	4.01956480813537	47.09477324160769	0.3525354193618297	0.27857093574733344	0.9843558549462327	0.9280603764706516	-0.25896971100448307	0.9476980327961079	0.17068059819289244	11.951225711227279	0.0069470052838174244	8.291709302877354	0.03636150245872781	5.672787813570128	137.6528635579601	6.9435354821330115	210.07380373073804	0.17037615874350207	8.118599818850232	82.05271695052717	123.64232984649628	230.3698296836983	31.444444444444443	5119.761557177616
ID_86.nii.gz	2.2664593734674736	9.006288944549253	38276.97346648329	4.8393025503469	3.91588340136848	3.874863859004884	15.859312475053635	4.894813889644482	2.175572962773803	4.053395488099433	2.094710870363753	13.764601604689881	1.6194173664963805	5.569435974288998	1.1205953043975876	1033478.2835950487	0.046262172009172854	7.0594140574479125	263.5108330261215	435595.43828957505	5616.672942848944	368.9901693234809	101.07804445196376	0.5724180690832225	7.211347903098406	4.252282983911528	46.49429176855254	0.3051204465465967	0.2299605741955485	0.9714080920960522	0.8956637056485833	-0.2339918405097022	0.9370846847741598	0.11825021665117043	14.013912057106726	0.003888105207645729	8.868786493105278	0.02583285628695745	5.933472716833358	117.51705344386124	7.125111062730687	240.71961102106968	0.19507261833149894	6.497350855948032	57.087520259319284	112.93923123599579	259.5964343598055	25.774716369529983	6008.977309562399
ID_87.nii.gz	3.3010588443323936	6.048682304960644	12239.151550559203	3.823120418437345	1.5858832775067695	3.2149222487812	7.903262852109603	4.475372651331516	0.8807471663225176	4.167956161613841	3.130517328172151	4.772745523937452	0.6447898359916959	4.60163043742415	0.9226089353728446	330457.0918650985	0.08309287484584717	1.1460423143423046	61.329009653891745	8963.385984508062	274.75946683522585	56.632165054604876	19.37001537886247	0.49222868041304335	3.1903265957002103	3.194659281057313	8.804414980288247	0.4164607142699853	0.33365797710840595	0.9587369551658307	0.8756294836541662	-0.1753141181952422	0.8425864600895946	0.2047695537267709	7.211084875946657	0.01067711369893857	7.1567636826038274	0.03791658602892473	4.7148410193912165	19.000545108366833	6.377237227590674	91.62629757785467	0.15852300619006	7.671914847762838	48.02768166089965	18.26011422277032	59.41522491349481	34.11072664359862	1547.1799307958477
ID_88.nii.gz	2.152322658437133	12.676798671972444	114940.1419881346	5.330089137823068	5.309954829573348	6.874193406988595	27.32434742625008	6.125427496079263	3.697722721257664	4.260404187259555	1.9765627079983905	25.347784718251688	2.293029490283311	7.8993444521141	1.927792380307636	3103383.833679634	0.03923943784844166	24.878780763421947	737.2783082309942	12449339.972233865	93672.6090702611	1475.0504698588313	252.268137762461	0.7101974335723144	10.332534568819048	4.73467194904511	139.7845312512142	0.2804810908795645	0.21122159776474303	0.9792089103425522	0.9175442667958389	-0.29306654626805895	0.9756172767237689	0.1091821935744508	20.765241810024484	0.0030234127491309704	9.478913326052036	0.02003457624357135	6.537562860941993	431.82965190532326	7.460337692303746	378.1226927252986	0.20527833481286567	5.547213586704722	72.27904451682953	397.198695005311	722.0396308360478	23.121606948968513	16393.146036916394
ID_89.nii.gz	1.9867649661976094	6.592146230552626	259133.55837605166	4.757331815197373	2.3377485255334767	9.398003176753035	23.76613681329977	3.953500540447977	1.548229316239137	3.394395387979155	1.1430124100374934	22.623124403262278	0.9938912997278454	4.47899935164948	1.924357451148849	6996606.076153395	0.04722430606055759	4.431268668754013	213.73430986858767	477819.06472072686	6459.047713256289	254.4403326992776	46.76597647619982	0.6906922009900944	4.339158750995754	3.6573787060625054	27.098415771011332	0.39556386482049244	0.32115747613524354	0.9947581026090873	0.9574969411565034	-0.18186453378480086	0.8898720646571721	0.2154056659581033	12.720561619752187	0.004601065610412894	8.786887804548304	0.019336302371974198	5.756641838305209	75.30157729386934	7.834335030021309	1744.1477897344585	0.13502731204880844	12.737101929399124	609.9963613842224	71.12374138733404	222.7737090655725	44.47960052643803	6048.189982194008
ID_9.nii.gz	1.654347863588365	12.32975627766713	118473.72510098087	5.431994750263268	4.7650968885816365	7.725502829525222	35.74372616264606	5.6485015326707835	3.779560484069254	3.5759621169460445	1.293285638878965	34.4504405237671	2.188307774673228	7.708119606889398	2.096727179778939	3198790.5777264833	0.03547100680174927	27.50953830952859	779.0083006615691	16909081.55975089	120063.30890674007	1678.887883838664	268.3562771873865	0.7266008599151105	9.899782445336019	4.631381356404223	165.17982774093284	0.28328569334653797	0.2129775445056018	0.9874423363724224	0.939121411647315	-0.31493915222782637	0.9825407977841496	0.163348590204412	20.6400227333594	0.00306541833727112	9.495781305273862	0.018025633515568226	6.560823363717403	486.8110402565126	7.55674306621622	423.34403209628886	0.21230894287677476	3.9331193178331376	70.72918756268807	440.6358302590821	767.6760280842527	16.891675025075227	6601.090270812438
ID_90.nii.gz	2.1732476741325986	12.972330959586522	27114.66235190517	4.921115506494636	4.600334587655394	7.0467356153310625	26.857516572103254	5.8266193522854595	3.5656865413935064	3.906307879003788	1.9368110957095632	24.920705476393692	2.20578568034263	7.595444092447812	1.9753002903931915	732095.8835014396	0.048818469895880484	23.74127788507294	672.1496391108446	9910426.087915553	77558.63040505792	1389.6713370397886	397.3594711606384	0.5618278347578337	13.34340657492561	4.8910571735345085	209.097021641755	0.2653516767053806	0.2047693719971471	0.9670502981407735	0.8960345987194975	-0.4018918112350518	0.9901124472999521	0.10317566444857397	20.574980470675882	0.005223751248354179	8.223676936255595	0.024305165567366373	6.162641839962825	446.7577020501066	6.458539516269129	113.22127659574468	0.2408963331824355	4.747016749660479	22.94468085106383	380.04212313263923	662.2106382978724	19.940425531914894	9129.3
ID_91.nii.gz	2.3096235656745145	19.626180649150978	190796.38294869332	5.723833385076169	8.863591155114943	4.6711592016267485	38.05815583623843	8.255173518551535	5.680435097526634	5.230654463337977	2.076570548066197	35.98158528817223	3.9793479978797253	10.926892768527654	1.465974772249847	5151502.33961472	0.032105996074567544	51.24909575350739	1497.5907061727032	30705653.92005104	175960.17844214433	2952.3698977726995	560.5649743664873	0.6827594247363122	15.682167056063427	5.238175243397316	302.18072111323187	0.25430035894219605	0.19740502563250054	0.9766354179000831	0.9118790672357959	-0.37433680553175586	0.9927595761370404	0.08884389743536339	29.976843833770715	0.002476997192493969	9.754821950113202	0.018262708292443718	7.0462403107916645	878.2337180347969	7.6555582054168445	340.2052565707134	0.212894403360897	6.552964359391669	51.305381727158945	820.809223748083	1471.825406758448	23.97496871088861	29889.252190237796
ID_92.nii.gz	2.3741384291363454	11.263012208306463	67997.1144887964	5.221883693262722	4.689229216336919	4.634453349656426	21.6305902932365	5.831194955471018	2.8693305770826534	4.731940483761205	2.08842724704948	19.54216304618702	2.025260355568893	6.857425455579936	1.316967347625476	1835922.0911975028	0.03593448995559841	13.021449270125052	460.5917595461335	1836503.1212975672	18716.81969061624	695.3235742877453	173.7516043906648	0.6019728041152838	9.163132560755745	4.57129481842044	85.52685482739345	0.2829696909961448	0.21292459888912105	0.9753571233288201	0.9051424344040668	-0.2692264377579793	0.9642399652828829	0.10889030910375233	18.163092896551237	0.0027666477870687896	9.332880270666776	0.01640285195772981	6.336243013049318	217.2687946696024	7.420343642460147	295.8478561549101	0.2045974108955118	5.909939949763643	51.9612724757953	208.31907546740277	458.7289073305671	23.79944674965422	9611.352697095435
ID_93.nii.gz	2.34513629897017	7.116348191836749	21178.52867941931	4.408145492718703	2.756076874223265	4.555942325406234	12.294030041202928	4.192713161246855	1.6050820818170168	3.374744059648479	2.1811459098393913	10.112884131363536	1.1449435839778792	4.641636576824127	1.3359634261521924	571820.2743443213	0.06310223959912614	3.9659464588190065	157.74746474712006	184913.11122778815	3381.504578207793	219.8093921124407	54.04010337222969	0.6091320644268217	5.243534055864207	3.8198284101885283	24.670528844956088	0.3487953816521273	0.2725419674820101	0.9726853344031517	0.8985152230536441	-0.2170335505359663	0.9140933321127278	0.1752481791677437	10.77705112970372	0.006049902111142341	8.194722977069445	0.029608242987616277	5.512081098524307	68.46237387116763	6.8445327952803625	165.75686673448627	0.16862346565054553	6.513726224762984	62.029501525940994	63.85368145554797	149.72227873855545	27.51678535096643	3661.408952187182
ID_94.nii.gz	3.95935142293957	6.084766042553963	3092.2618647559375	3.2923408656853623	0.9828834531278172	5.5590997200357535	7.919536446456945	4.763108860877404	0.6453235500579391	4.6100880623466995	3.9071546463684865	4.012381800088459	0.4498947312794759	4.840064694624551	1.5839256791138583	83491.07034841031	0.12213039485766759	0.7390202275822022	27.004817647491755	3133.2820255483625	126.16248818742434	29.932584731142363	29.817644968125837	0.014190251840874215	4.052307939075254	3.193025936268804	12.233946237902842	0.3817902523621327	0.2982310924084931	0.9210937748830814	0.8296852966483717	-0.3439489793457551	0.9452606012780514	0.15027239148643984	5.191720593420783	0.025370125887098475	5.6927579940818225	0.060660513596817935	3.9227501646687575	14.937557424817047	5.003363037182218	25.863636363636363	0.1959366391184573	7.431588613406795	16.12121212121212	12.249081726354456	32.22727272727273	27.818181818181817	437.8636363636364
ID_95.nii.gz	2.2136820470261784	10.100170415964657	29336.471449558092	4.736618387626832	3.808152061990813	7.1852654011571255	24.865128377097925	5.144600548252956	2.797326806289102	3.630138847710649	1.968323701595171	22.896804675502754	1.5911316410921243	6.455317514895939	2.0514343181239245	792084.7291380685	0.05689081869834711	15.204209417037669	406.75188628927083	3405487.3386907056	35695.3954370332	808.0186658048656	297.7860243512042	0.4661431789562258	10.964722787323051	4.692539417196229	171.2433477536271	0.291454006650144	0.22534445946857054	0.971145825401448	0.9067650619863323	-0.3160238217486412	0.9729528673002839	0.1102371948701451	16.699267397497714	0.005415467850466383	8.358445809708277	0.03233572012736245	5.996529580672729	276.4511725390174	6.698619274918844	150.1903409090909	0.21333855242768596	6.707378292871901	40.05113636363637	243.76727143595042	441.84090909090907	25.329545454545453	8375.431818181818
ID_96.nii.gz	3.9504305452424604	8.484609602774299	27587.211145711186	4.273742398717224	2.024650420598931	13.462504915912408	20.886527761175905	5.73129097061421	1.5667210429960414	5.004029314618059	3.7976594283257925	17.08886833285011	0.9800240545757123	6.172834259717624	2.7095437337728248	744854.7009342021	0.07172400109886753	5.2561866080996555	152.64393057337762	816054.0968843108	10822.727344915835	302.39594478642937	90.69369788375528	0.5427204620177641	5.687777954063669	3.8755355558172413	56.85703849752315	0.36104165770410795	0.2857577556941445	0.9840519938001644	0.9314591410937704	-0.2693161892299378	0.9464727671133379	0.18209780471550405	9.981546273933263	0.008163498382679267	7.790395233209842	0.0335104243771946	5.424299134549793	98.27241066754617	6.457190270499907	137.1988950276243	0.18950123622600043	6.553829248191447	51.92817679558011	84.11711333597874	155.43093922651934	27.480662983425415	2029.378453038674
ID_97.nii.gz	4.915528106956215	10.354866885083602	474332.99891252426	4.823444773023838	2.327164111667967	6.581476487456088	21.99171291246517	7.0882286530853476	1.7230440757733352	6.443247950372652	3.8054663349875395	18.186246577477633	1.0472379926819546	7.469320918834253	1.7386947525620322	12806990.970638154	0.04623769873069013	5.547769550114863	283.5872438233901	612717.6274371194	9471.05180278444	328.5051609797604	48.20671633217292	0.7450526877009126	4.566669028401919	3.716877938076367	26.50527992998601	0.37091683924282337	0.2910324657607642	0.9915416527547255	0.9448730575496176	-0.17013116966788516	0.8792612941650986	0.19624902803377503	14.611612904109954	0.004159969912212121	8.962578042518812	0.017132539020537064	5.789961201034846	94.17796932798336	7.738089048950445	1359.4667137144202	0.15989963699299226	7.735149702000459	393.11291460832746	88.84861076594484	280.69489531874854	32.33450952717008	7670.045871559633
ID_98.nii.gz	2.2364166932381786	8.495606129002852	12369.703467198471	4.0520773522092215	2.4779232416492443	10.84902199412788	19.15648908294069	4.151996566385161	2.0391377838189095	2.8806517044554654	2.130208766255281	17.02628031668541	1.0886152186963545	5.1084656029843645	2.6141218989784107	333981.9936143587	0.0948209866652424	8.857345329600246	223.77267510155747	2203937.741046912	25692.217478028422	548.7410623401137	140.49723835232948	0.5979459227776226	7.103252159949569	4.061880446448179	87.26567864774864	0.3837136127785357	0.3214051416722589	0.9753307067276661	0.9182139530261307	-0.3273002857307954	0.9635277807492014	0.1705837143230435	11.023915137349604	0.015174445849393692	7.202043686362332	0.0742626527803525	5.3663751735386835	172.30957517311074	6.382527701786979	72.41772151898734	0.15278000320461466	12.987644430201714	44.9451476793249	142.5399063540387	225.2194092827004	42.936708860759495	4245.658227848101
ID_99.nii.gz	2.3692719095325105	13.01641842013179	10661.918877020988	4.466228087893439	4.4872641314136015	6.53309021458099	23.54665535224704	5.711528034726327	3.209291670159605	4.051497035094741	2.2850962712303984	21.261559081016642	1.932838126483803	7.21175154700383	1.9360999888319408	287871.80967956665	0.06174895895300416	19.387807884247337	487.6013275820609	4321844.665207731	41318.15256166295	1052.0562586059457	499.7760714953191	0.3658010122648599	15.261575660532522	4.750776961123397	254.8970915600051	0.2595153411857817	0.20099131853277308	0.9464053287325446	0.8684343981897004	-0.46696687439606444	0.9923177781251108	0.07407001604421524	18.676594735652397	0.009368740121291215	7.132229663956101	0.03305850947886491	5.63017203846719	387.9580825253164	5.697861497994519	49.136585365853655	0.23969066032123737	4.521451516954193	12.658536585365853	310.48818560380727	518.5512195121951	19.409756097560976	6886.385365853658
[truncated: 1,967 more columns]
