# Supplementary material for: Machine learning for differentiating lung squamous cell cancer from adenocarcinoma using Clinical-Metabolic characteristics and 18F-FDG PET/CT radiomics
Source: PLoS One. 2024 Apr 3;19(4):e0300170. doi: 10.1371/journal.pone.0300170 (PMC10990193; doi:10.1371/journal.pone.0300170)
Supplement: S2 Dataset — (ZIP) [file pone.0300170.s003.zip › Baseline characteristics of patients.csv]

ID	gender	age	BMI	smoking	T stage	N stage	stage	WBC	NEU	LYM	EOS	BAS	PLT	CEA	LDH	ALB	Ca2+	NLR	TLG	SUVmean	MTV	SUVmax	SUVmin	dNLR	histology
ID_1.nii.gz	1	73	22.41026928	40	2	2	1	6.34	4.87	0.89	0.08	0.03	368	4.08	148	44.5	2.49	5.471910112	571.58	7.04	81.23	15.29	2.05	3.31292517	0
ID_2.nii.gz	1	48	24.77209671	10	4	2	2	7.91	5.78	1.35	0.05	0.05	7.91	4.26	267	42.6	2.38	4.281481481	1661.05	7.04	235.95	14.29	2.61	2.713615023	0
ID_3.nii.gz	1	53	27.6816609	45	2	2	1	8.65	4.66	3	0.49	0.08	441	1.26	197	43.8	2.39	1.553333333	250.42	6.38	39.25	12.9	2.46	1.167919799	1
ID_4.nii.gz	1	76	29.03178981	0	4	2	2	6.45	4.1	1.79	0.18	0.02	206	11.7	202	47.1	2.38	2.290502793	376.23	7.03	53.51	12.02	2.04	1.744680851	1
ID_5.nii.gz	1	54	27.25088745	30	3	3	3	8.38	5.41	2.21	0.21	0.07	346	94.4	205	48.9	2.62	2.447963801	31.73	6.19	5.13	10.43	2.73	1.821548822	0
ID_6.nii.gz	2	58	26.6727633	0	3	3	3	5.49	3.78	1.34	0.06	0.03	171	0.78	288	46.5	2.41	2.820895522	323.23	8.8	36.74	19.77	2.55	2.210526316	0
ID_7.nii.gz	2	72	22.65625	0	2	2	1	6.37	3.59	2.25	0.05	0.04	196	14	203	44.7	2.43	1.595555556	381.76	8.44	45.22	16.55	1.88	1.291366906	0
ID_8.nii.gz	1	59	18.92915089	60	3	2	2	7.22	5.03	1.56	0.25	0.03	306	3.7	230	40.9	2.39	3.224358974	152.62	6.58	23.19	11.9	1.76	2.296803653	0
ID_9.nii.gz	1	51	29.0687733	15	2	2	1	5.74	3.95	1.62	0.03	0.01	180	5.07	187	49.5	2.24	2.438271605	553.56	10.71	51.67	25.48	1.91	2.206703911	1
ID_10.nii.gz	1	68	27.04164413	25	3	2	2	8.35	4.95	2.66	0.21	0.07	304	4.84	168	40.2	2.34	1.860902256	32.35	5.7	5.67	8.55	2.84	1.455882353	0
ID_11.nii.gz	1	71	26.95635331	120	4	3	3	9.87	6.76	2.08	0.16	0.03	337	2.54	190	39.9	2.24	3.25	427.17	8.11	52.64	18.75	2.2	2.173633441	1
ID_12.nii.gz	1	70	23.38868656	30	3	2	1	7.39	5.25	1.38	0	0.03	448	2.49	195	30.4	2.26	3.804347826	1312.99	11.5	114.17	21.75	1.72	2.453271028	0
ID_13.nii.gz	1	71	26.47210744	50	2	2	1	5.31	3.57	1.03	0.04	0.03	249	1.21	159	43.6	2.21	3.466019417	130.59	7.97	16.38	15.2	2.2	2.051724138	1
ID_14.nii.gz	2	55	26.6727633	0	4	2	2	5.92	3.83	1.64	0.05	0.3	236	19.1	207	46.3	2.39	2.335365854	1202.72	10.21	117.81	29.61	2.33	1.832535885	0
ID_15.nii.gz	2	59	29.91159884	0	1	2	1	6.6	3.74	2.2	0.12	0.06	386	11.4	178	43	2.39	1.7	45.44	5.76	7.89	8.52	2.82	1.307692308	0
ID_16.nii.gz	1	57	27.54820937	0	2	2	1	11.66	8.41	2.44	0.1	0.06	367	7.17	230	52.1	2.35	3.446721311	203.63	6.18	32.95	10.19	2.29	2.587692308	1
ID_17.nii.gz	1	55	25.40281608	20	4	3	3	6.91	5.07	1.34	0.07	0.03	206	221	226	49.9	2.29	3.78358209	1093.71	8.15	134.18	24.12	0.42	2.755434783	0
ID_18.nii.gz	1	46	25.35154137	60	4	2	2	6.56	3.29	2.72	0.05	0.03	275	2.86	188	44.8	2.25	1.209558824	252.01	6.9	36.54	12.27	2.73	1.006116208	0
ID_19.nii.gz	1	71	21.79930796	60	1	2	1	8.2	5.25	2.26	0.11	0.06	277	5.74	176	43.9	2.41	2.32300885	98.22	9.75	10.07	21.19	1.47	1.779661017	1
ID_20.nii.gz	1	57	31.17913832	60	4	0	1	6.37	4.2	1.65	0.06	0.02	243	11.3	280	45.2	2.47	2.545454545	2746.14	9.12	301.27	23.87	1.68	1.935483871	1
ID_21.nii.gz	2	38	25.71166208	0	3	2	2	7.23	5.11	1.51	0.7	0.03	283	0.89	810	47.1	2.37	3.38410596	1579.23	15.69	100.64	32.4	2.2	2.410377358	0
ID_22.nii.gz	1	74	21.63114885	40	2	3	2	8.29	6.14	1.58	0.08	0.05	270	5.45	204	43.9	2.34	3.886075949	259.48	8.93	29.05	19.16	1.92	2.855813953	1
ID_23.nii.gz	1	58	25.82644628	80	3	2	2	7.33	4.94	1.72	0.09	0.02	261	1.31	172	39.7	2.24	2.872093023	233.75	7.82	29.9	18.87	1.44	2.066945607	1
ID_24.nii.gz	1	58	17.92821543	30	4	2	2	10.32	7.25	2.23	0.29	0.09	248	4.75	165	41.9	2.46	3.251121076	195.2	9.26	21.09	20.35	1.92	2.361563518	1
ID_25.nii.gz	1	67	28.87544005	0	3	1	1	8.96	6.29	1.6	0.31	0.04	360	4.73	209	35	2.06	3.93125	392.56	8.31	47.22	15.93	2.31	2.355805243	1
ID_26.nii.gz	1	77	26.825453	0	3	2	2	5.86	3.15	1.93	0.06	0.02	229	2.16	264	38.3	2.42	1.632124352	597.23	9.74	61.3	25.15	2.37	1.162361624	1
ID_27.nii.gz	2	65	26.3671875	0	2	2	1	8.34	6.24	1.42	0.17	0.05	367	18.9	247	44.5	2.48	4.394366197	86.56	7.02	12.34	13.67	2.81	2.971428571	0
ID_28.nii.gz	1	49	25.14285714	30	3	3	3	9.86	6.16	2.72	0.16	0.5	342	3	390	46.9	2.45	2.264705882	666.926	9.08	73.45	17.51	2.24	1.664864865	0
ID_29.nii.gz	1	62	20.2020202	30	4	2	2	7.1	4.54	1.98	0.18	0.3	262	1.81	173	46.9	2.5	2.292929293	236.48	6.26	37.78	10.04	2.25	1.7734375	1
ID_30.nii.gz	1	71	26.98961938	40	2	2	1	8.38	6.39	1.39	0.14	0.02	264	2.05	252	46.1	2.54	4.597122302	117.27	5.21	22.49	8.85	3.07	3.211055276	0
ID_31.nii.gz	2	60	32.8125	0	3	3	3	5.73	2.91	2.4	0.02	0.02	329	17.8	270	48.3	2.37	1.2125	17.3	4.74	3.65	5.9	2.86	1.031914894	0
ID_32.nii.gz	1	71	19.37919743	0	4	2	2	8.52	6.22	1.52	0.13	0.06	403	2.51	400	37.3	2.35	4.092105263	208.66	9.01	23.16	19.69	1.83	2.704347826	1
ID_33.nii.gz	2	54	23.4375	0	4	3	3	9.74	7.74	1.33	0.26	0.02	395	44.6	159	44.5	2.6	5.819548872	1011.2	7.42	136.21	13.68	1.94	3.87	0
ID_34.nii.gz	2	59	23.8330046	0	2	3	2	3.26	1.81	1.05	0.09	0.01	187	74.1	166	44.2	2.44	1.723809524	69.06	6.49	10.65	11.13	2.69	1.248275862	0
ID_35.nii.gz	2	68	26.953125	0	4	1	2	6.23	4.07	1.67	0.04	0.02	286	41.4	350	37.3	2.27	2.437125749	2516.06	8.73	288.19	20.94	1.58	1.884259259	1
ID_36.nii.gz	1	54	27.77777778	45	4	3	3	8.51	6.12	1.66	0.13	0.04	208	2.64	355	46.4	2.26	3.686746988	1334.25	9.86	135.3	25.9	1.94	2.560669456	1
ID_37.nii.gz	1	65	28.65839062	75	4	2	2	9	5.7	2.08	0.45	0.09	294	1.39	153	38.4	2.26	2.740384615	45.61	5.81	7.86	11.33	2.09	1.727272727	1
ID_38.nii.gz	1	58	25	15	2	3	2	5.21	3.54	1.14	0.01	0.02	390	53.8	170	32.9	1.99	3.105263158	456.04	11.92	38.27	24.56	2.17	2.119760479	0
ID_39.nii.gz	1	65	24.22145329	0	4	2	2	8.45	5.82	1.91	0.12	0.02	268	4.12	156	45.5	2.37	3.047120419	244.4	8.56	28.56	18.77	2.62	2.212927757	1
ID_40.nii.gz	1	48	23.66143862	60	4	0	1	8.33	4.49	2.62	0.27	0.06	196	6.33	212	46	2.33	1.713740458	429.57	6.69	64.21	11.94	2.06	1.169270833	0
ID_41.nii.gz	1	75	21.97133586	0	3	2	2	8	4.79	2.79	0	0.02	193	3.66	225	42.4	2.32	1.716845878	104.05	6.72	15.49	12.67	2.51	1.492211838	0
ID_42.nii.gz	1	64	26.60647721	60	4	1	1	7.67	4.93	1.93	0.09	0.01	250	9.55	126	40.6	2.23	2.554404145	837.24	8.78	95.41	28.32	2.25	1.799270073	1
ID_43.nii.gz	1	57	26.82742078	60	4	3	3	6.18	4.32	1.24	0.06	0.02	328	2.59	226	39.9	2.43	3.483870968	1902.29	9.3	204.57	27.56	1.53	2.322580645	1
ID_44.nii.gz	1	55	20.2812331	0	3	3	3	8.61	6.72	1.23	0.05	0.04	197	632	387	45.2	2.43	5.463414634	67.12	7.83	8.57	14.62	2.04	3.555555556	0
ID_45.nii.gz	1	68	23.046875	40	2	3	2	6.71	4.19	1.81	0.09	0.08	387	2.66	175	42.2	2.42	2.314917127	328.11	9.49	34.56	17.06	1.82	1.662698413	1
ID_46.nii.gz	2	73	22.43230252	0	4	2	2	6.31	3.41	2.16	0.27	0.04	224	3.23	180	47	2.29	1.578703704	64.15	7.23	8.88	12.27	2.4	1.175862069	0
ID_47.nii.gz	1	70	23.98687034	12.5	4	1	1	4.2	2.31	1.33	0.09	0.02	235	0.93	140	40	2.23	1.736842105	236.03	8.78	26.88	19.99	2.12	1.222222222	1
ID_48.nii.gz	1	69	23.51020408	0	4	1	1	6.55	4.66	1.25	0.08	0.04	241	4.9	155	35.9	2.03	3.728	158.66	5.31	29.86	8.19	2.73	2.465608466	1
ID_49.nii.gz	1	68	26.34649403	40	4	1	1	6.55	3.69	1.83	0.24	0.05	218	3.39	180	38.3	2.31	2.016393443	110.92	6.65	16.68	13.64	2.51	1.29020979	1
ID_50.nii.gz	2	63	24.87771968	0	2	2	1	9.66	5.93	3.2	0.13	0.03	228	1.39	187	45.5	2.48	1.853125	64.81	6.81	9.52	10.7	2.63	1.589812332	1
ID_51.nii.gz	1	66	21.51385851	10	2	3	2	12.52	8.3	2.96	0.06	0.05	321	2.85	195	34.9	2.29	2.804054054	129.55	7.88	16.45	16.46	2.7	1.966824645	1
ID_52.nii.gz	1	66	20.76124567	20	1	2	1	8.72	6.2	1.2	0.07	0.03	286	1.9	172	31.2	2.21	5.166666667	135.31	7.07	19.13	13.75	2.66	2.46031746	1
ID_53.nii.gz	1	64	28.71972318	30	3	2	2	8.83	6.38	1.68	0.13	0.04	280	2.24	200	45.6	2.4	3.797619048	476.12	9.55	49.88	26.99	2.41	2.604081633	1
ID_54.nii.gz	1	55	22.86236854	0	2	2	1	9.67	6.29	2.48	0.11	0.03	321	4.93	225	41.1	2.2	2.536290323	306.76	6.19	49.54	19.01	1.83	1.860946746	1
ID_55.nii.gz	1	68	19.92932281	30	2	3	2	10.11	7.35	1.54	0.19	0.06	403	2.96	149	35	2.16	4.772727273	18.71	4.11	4.55	5.92	2.04	2.663043478	1
ID_56.nii.gz	1	61	20.56932966	7.5	3	2	2	9.25	6.83	1.37	0.12	0.04	395	3.09	174	32.8	2.31	4.98540146	1116.69	5.79	193.02	12.36	2.2	2.82231405	1
ID_57.nii.gz	1	79	21.67125803	20	4	3	3	6.51	4.32	1.52	0.17	0.02	208	1.64	374	38.8	2.12	2.842105263	504.27	7.38	68.34	13.96	2.23	1.97260274	1
ID_58.nii.gz	1	72	24.81632653	120	3	2	2	8.29	5.5	1.74	0.15	0.03	244	14	244	37.7	2.04	3.16091954	411.12	8.16	50.41	20.62	1.65	1.971326165	1
ID_59.nii.gz	1	72	23.59700421	0	4	2	2	6.92	4.63	1.3	0.38	0.07	268	2.88	207	44.1	2.38	3.561538462	92.3	5.88	15.7	11.89	2.63	2.021834061	1
ID_60.nii.gz	1	73	20.76124567	60	2	2	1	8.6	6.36	1.7	0.08	0.04	301	1.27	222	43.1	2.28	3.741176471	155.67	7.24	21.51	12.77	2.95	2.839285714	0
ID_61.nii.gz	1	66	28.61700131	0	2	2	1	7.83	5.54	1.83	0.08	0.06	430	1.61	257	45.4	2.23	3.027322404	410.78	9.91	41.46	28.11	1.11	2.419213974	1
ID_62.nii.gz	2	65	26.953125	0	1	3	2	6.28	3.27	2.44	0.04	0.03	209	2.09	188	48	2.29	1.340163934	40.18	7.89	5.09	15.86	2.28	1.086378738	0
ID_63.nii.gz	1	59	19.72318339	40	3	3	3	6.4	4.24	1.61	0.07	0.02	275	1.8	276	41.4	2.35	2.633540373	919.19	8.8	104.49	19.72	1.99	1.962962963	1
ID_64.nii.gz	1	55	24.91349481	60	3	2	2	13.84	9.62	2.73	0.32	0.08	742	1.93	217	43.3	2.44	3.523809524	1399.58	7.46	187.49	30.39	2.39	2.279620853	1
ID_65.nii.gz	1	72	22.58270917	30	2	2	1	7.18	4.55	1.73	0.13	0.03	286	6.1	200	42.8	2.22	2.630057803	149.78	7.76	19.29	15.77	2.39	1.730038023	0
ID_66.nii.gz	1	64	25.95155709	40	1	3	2	8.1	6.26	1.15	0.08	0.04	293	3.96	239	31.8	1.99	5.443478261	37.04	6.43	5.76	12.14	2.76	3.402173913	0
ID_67.nii.gz	1	72	26.02758248	40	1	2	1	7.05	3.57	2.64	0.19	0.04	245	2.97	182	45.8	2.39	1.352272727	34.81	6.83	5.1	11.38	2.77	1.025862069	1
ID_68.nii.gz	1	69	25.71166208	0	1	3	2	6.75	4.77	1.44	0.16	0.04	267	1.57	201	43.3	2.27	3.3125	155.14	7.32	21.2	14.84	2.13	2.409090909	1
ID_69.nii.gz	1	83	26.98961938	0	2	2	1	5.71	3.38	1.68	0.1	0.04	134	3.68	212	42.6	2.17	2.011904762	115.22	5.28	21.83	8.06	2.44	1.450643777	0
ID_70.nii.gz	1	58	23.38868656	80	3	2	2	10.53	6.02	3.6	0.16	0.06	352	6.01	258	49.2	2.24	1.672222222	1117.26	11.73	95.29	23.87	1.97	1.33481153	1
ID_71.nii.gz	1	61	25.88057064	0	4	3	3	10.1	6.25	3.56	0.07	0.05	281	5.65	199	43.3	2.26	1.755617978	1054.04	9.6	109.76	21.03	1.49	1.623376623	1
ID_72.nii.gz	1	54	22.83737024	0	1	3	2	6.14	4.36	1.29	0.12	0.05	186	3.95	155	48.3	2.45	3.379844961	42.85	5.8	7.38	9.71	2.97	2.449438202	0
ID_73.nii.gz	1	63	17.30103806	0	2	3	2	8.83	4.7	3.04	0.47	0.02	204	13.16	247	42.7	2.29	1.546052632	135.09	9.11	14.83	17.52	1.89	1.138014528	1
ID_74.nii.gz	1	49	22.03856749	20	4	3	3	7.3	4.21	2.15	0.32	0.09	296	3.65	312	38.2	2.23	1.958139535	625.74	7.53	83.12	14.34	1.74	1.362459547	1
ID_75.nii.gz	1	67	24.22145329	15	1	3	2	10.27	7.13	2.42	0.07	0.02	150	511	208	41.8	2.08	2.946280992	6.64	5.22	1.27	7.04	3.18	2.270700637	0
ID_76.nii.gz	1	60	23.03004535	20	1	3	2	8.74	4.99	2.25	0.56	0.05	359	6.46	330	40.5	2.14	2.217777778	390.2	9.62	40.57	23.89	2.52	1.330666667	0
ID_77.nii.gz	1	69	24.11150746	0	4	3	3	6.68	3.61	2.16	0.28	0.06	298	5.46	336	44.2	2.92	1.671296296	1265.99	10.98	115.3	24.21	2.2	1.175895765	1
ID_78.nii.gz	1	63	22.03856749	20	4	2	2	7.78	5.49	1.63	0.07	0.04	260	1.18	238	45.4	2.4	3.36809816	990.46	9.44	104.93	27.95	2.09	2.397379913	1
ID_79.nii.gz	1	71	25.390625	30	2	3	2	6.26	3.57	2.1	0.16	0.02	211	2.29	185	47.8	2.39	1.7	3.18	4.88	0.65	5.99	2.89	1.327137546	0
ID_80.nii.gz	1	48	22.64737696	20	4	3	3	10.63	7.47	1.76	0.33	0.12	336	2.23	248	44.7	2.19	4.244318182	146.95	6.47	22.72	13.9	2.88	2.363924051	0
ID_81.nii.gz	2	65	24.88888889	0	2	3	2	10.69	7.86	1.77	0.24	0.06	339	7.73	246	44.8	2.26	4.440677966	344.94	10.56	32.67	22.68	2.28	2.777385159	1
ID_82.nii.gz	2	55	20.703125	0	2	3	2	5.16	3.39	1.35	0.1	0.04	273	1.59	178	50.2	2.37	2.511111111	6.05	4.6	1.32	6.98	2.97	1.915254237	0
ID_83.nii.gz	1	65	22.14532872	0	3	2	1	4.88	3.23	1.13	0.17	0.02	248	17.2	224	46	2.18	2.85840708	356.17	6.86	51.91	13.25	2.4	1.957575758	0
ID_84.nii.gz	1	67	28.0600189	40	4	3	3	7.38	5.17	1.6	0.14	0.03	232	5.71	149	38.1	2.3	3.23125	1808.96	7.67	235.99	19.24	1.47	2.339366516	1
ID_85.nii.gz	1	81	20.64341393	0	2	2	1	7.01	3.59	2.63	0.13	0.04	109	2.15	276	48.7	2.45	1.365019011	213.86	6.83	31.32	14.39	2.65	1.049707602	1
ID_86.nii.gz	2	77	23.87511478	0	2	2	1	4.87	2.21	2.21	0.06	0.03	320	34.1	184	44.5	2.41	1	246.3	7.74	31.83	14.37	2.52	0.830827068	0
ID_87.nii.gz	1	63	26.7299275	80	1	3	2	4.44	3.06	0.7	0.25	0.06	117	4.86	245	44.7	2.2	4.371428571	72.48	5.22	13.89	7.08	3	2.217391304	0
ID_88.nii.gz	1	56	25.60553633	60	4	3	3	13.26	9.36	2.74	0.02	0.04	402	3.4	182	44.2	2.59	3.416058394	435.03	9.07	47.98	18.75	2.4	2.4	1
ID_89.nii.gz	1	56	24.39105884	40	4	2	2	10.64	7.24	2.47	0.07	0.09	334	2.03	244	43.1	2.44	2.931174089	2224.6	6.42	346.42	15.96	0.86	2.129411765	1
ID_90.nii.gz	2	56	21.98989237	0	2	3	2	6	4.25	1.39	0.01	0.02	301	4.01	184	48.2	2.43	3.057553957	107.99	9.38	11.51	19.32	1.9	2.428571429	0
ID_91.nii.gz	1	59	21.79930796	0	4	3	3	10.69	7.33	2.41	0.07	0.02	374	0.99	233	37.6	2.45	3.041493776	403.33	9.61	41.95	19.12	2.38	2.181547619	1
ID_92.nii.gz	2	53	23.93340271	0	4	2	2	4.8	3.58	0.99	0.02	0.03	198	4.78	234	46.1	2.28	3.616161616	326.28	8.5	38.4	16.19	2.28	2.93442623	0
ID_93.nii.gz	2	65	28.53745541	0	3	3	3	6.4	3.98	1.82	0.09	0.02	290	39.2	219	44.6	2.25	2.186813187	174.89	6.75	25.91	12.41	2.73	1.644628099	0
ID_94.nii.gz	1	61	23.18367347	10	2	3	2	4.9	3.19	1.26	0.07	0.01	250	2.13	136	40.5	2.29	2.531746032	13.66	4.66	2.93	6	3.41	1.865497076	0
ID_95.nii.gz	1	59	24.22399679	30	2	3	2	4.69	3.08	0.98	0.19	0.02	251	2.37	201	51.2	2.35	3.142857143	148.62	8.41	17.67	18.25	2.07	1.913043478	1
ID_96.nii.gz	1	85	17.30103806	90	3	2	2	6.2	4.36	1.15	0.15	0.04	197	5.19	163	36.9	2.27	3.791304348	93.53	5.09	18.38	8.89	3.04	2.369565217	0
ID_97.nii.gz	1	67	22.22906193	75	4	3	3	9.14	5.93	2.11	0.29	0.07	381	60.9	545	39.6	2.4	2.81042654	2089.03	9.26	225.54	14.91	4.52	1.847352025	0
ID_98.nii.gz	2	62	28.1969212	0	2	3	3	4.66	2.55	1.5	0.11	0.04	208	2.69	158	41.4	2.34	1.7	77.08	6.7	11.5	15	2.69	1.208530806	1
ID_99.nii.gz	1	63	22.5710475	40	1	3	2	6.44	3.75	2.29	0.04	0.02	201	6.63	151	51.2	2,27	1.637554585	38.19	7.6	5.03	14.91	2.3	1.394052045	0
ID_100.nii.gz	1	57	25.39343112	80	4	0	1	3.31	2.21	0.73	0.03	0	246	2.13	189	39.2	2.34	3.02739726	1574.78	12.11	130.03	29.73	2.01	2.009090909	1
ID_101.nii.gz	1	65	25.14285714	50	4	2	2	11.24	8.18	2.19	0.12	0.03	451	3.95	196	43.9	2.28	3.735159817	933.57	6.88	135.69	14.55	1.77	2.673202614	1
ID_102.nii.gz	2	55	25.34435262	0	2	3	2	3.44	1.77	1.36	0.03	0.02	330	59.2	220	50.3	2.18	1.301470588	37.94	5.62	6.75	8.59	3.01	1.05988024	0
ID_103.nii.gz	1	62	17.99015276	0	2	3	3	8.92	6.13	2.15	0.07	0.02	243	2.04	229	51.6	2.53	2.851162791	80.08	7.59	10.55	13.53	2.09	2.197132616	0
ID_104.nii.gz	2	78	21.35991456	5	2	2	1	6.4	4.09	1.81	0.15	0.03	248	5.05	211	46.3	2.3	2.259668508	177.98	7.3	24.39	12.53	2.24	1.770562771	1
ID_105.nii.gz	1	41	29.32098765	20	3	2	1	8.05	5.46	1.88	0.18	0.6	141	3.41	198	47.2	2.32	2.904255319	16.79	6.27	2.68	9.98	2.81	2.108108108	0
ID_106.nii.gz	1	66	22.4996371	100	2	2	1	7.58	4.8	1.98	0.08	0.05	304	12.4	182	42.8	2.24	2.424242424	40.48	6.63	6.11	11.79	2.03	1.726618705	0
ID_107.nii.gz	1	43	26.26262626	0	4	2	2	7.64	5.43	1.82	0.03	0.02	226	4.48	225	41.7	2.24	2.983516484	411.48	8.44	48.75	21.4	2.63	2.457013575	1
ID_108.nii.gz	1	69	21.41094498	20	2	3	2	5.89	3.99	1.47	0.04	0.02	156	72.61	184	46.8	2.22	2.714285714	93.83	6.5	14.44	10.7	2.57	2.1	0
ID_109.nii.gz	1	53	22.03856749	60	4	2	2	11.21	9.38	1.62	0	0.01	444	3.74	258	46.6	2.36	5.790123457	37.27	5.59	6.67	9.34	3.03	5.12568306	1
ID_110.nii.gz	1	61	21.96712018	40	4	2	2	8.67	6.02	1.92	0.13	0.05	453	14.2	305	37.7	2.36	3.135416667	3647.04	8.55	426.7	18.34	2.19	2.271698113	0
ID_111.nii.gz	1	65	23.14814815	50	2	2	1	8.74	5.24	2.61	0.19	0.03	349	2.61	162	45.3	2.32	2.007662835	112.96	7.05	16.02	14.76	2.68	1.497142857	1
ID_112.nii.gz	1	50	20.11222282	30	4	2	2	8.67	6.94	1.37	0.02	0.03	347	2.27	181	45.6	2.34	5.065693431	456.25	7.01	65.05	12.47	2.23	4.011560694	1
ID_113.nii.gz	1	71	24.9107674	45	3	3	3	8.68	6.53	1.27	0.32	0.04	416	7.05	242	38.6	2.4	5.141732283	560.79	8.17	68.65	17.05	2.63	3.037209302	0
ID_114.nii.gz	1	62	27.63605442	45	4	2	2	17.64	14.59	1.97	0.22	0.08	369	1000	350	43.1	2.22	7.406091371	443.65	5.96	74.48	17.8	2.11	4.783606557	0
ID_115.nii.gz	1	62	21.61281179	30	2	2	1	4.92	2.42	2.07	0.1	0.02	249	3.48	178	43.8	2.17	1.169082126	205.96	7.94	25.93	15.26	2.11	0.968	1
ID_116.nii.gz	1	65	19.03114187	80	4	2	2	10.5	7.46	2.2	0.23	0.03	466	6.32	241	37.4	2.94	3.390909091	3299.88	11.03	299.07	22.92	2.06	2.453947368	1
ID_117.nii.gz	1	64	17.57706869	40	2	2	1	5.68	3.83	1.38	0.06	0.04	338	13.63	166	39	2.33	2.775362319	304.84	9.48	32.16	16.98	2.2	2.07027027	0
ID_118.nii.gz	1	51	30.07116843	10	2	2	2	12.51	8.92	2.68	0.08	0.07	236	11.36	190	46.4	2.27	3.328358209	605.88	9.42	64.35	19.56	2.65	2.484679666	0
ID_119.nii.gz	1	58	25.60553633	40	3	2	2	6.45	4.15	1.59	0.08	0.01	292	3.71	2.39	42.4	189	2.610062893	373.97	6.86	54.55	11.1	2.82	1.804347826	0
ID_120.nii.gz	1	82	21.10726644	5	1	2	1	6.03	4.2	1.17	0.15	0.03	234	6.73	189	42.4	2.26	3.58974359	172.03	9.36	18.38	20.24	2.04	2.295081967	1
ID_121.nii.gz	1	59	24.9787415	0	3	3	3	5.7	3.81	1.18	0.12	0.06	364	3.39	192	43.7	2.52	3.228813559	630.12	7.28	86.54	13.82	2.47	2.015873016	1
ID_122.nii.gz	1	70	20.2812331	25	4	2	2	8.38	5.01	2.47	0.26	0.07	228	6.32	500	41.3	2.65	2.028340081	1228.13	8.22	149.45	19.06	2.03	1.486646884	1
ID_123.nii.gz	1	66	24.85795455	0	2	3	2	6.34	4.92	0.99	0.06	0.01	225	1.27	187	45.5	2.3	4.96969697	14.02	4.92	2.85	6.88	3.23	3.464788732	0
ID_124.nii.gz	1	42	22.5981405	0	2	2	1	3.65	1.93	1.38	0.08	0.02	151	74.9	233	45.4	2.22	1.398550725	90.13	6.91	13.05	12.12	2.16	1.122093023	0
ID_125.nii.gz	2	71	22.59814601	0	1	3	2	5.48	3.36	1.44	0.21	0.02	403	22.1	189	35.7	2.39	2.333333333	12.58	6.32	1.99	11.15	2.67	1.58490566	0
ID_126.nii.gz	1	76	24.22145329	75	4	2	2	7.95	5.55	1.6	0.01	0.01	197	8.21	230	43.5	2.31	3.46875	1257.81	10.57	118.96	20.2	1.63	2.3125	1
ID_127.nii.gz	1	60	19.41500944	20	2	2	1	6.37	3.3	2.1	0.16	0.05	135	4.8	203	48.5	2.47	1.571428571	132.7	5.78	22.95	10.2	2.42	1.074918567	0
ID_128.nii.gz	1	66	18.25631871	40	4	2	2	7.06	4.31	2.17	0.08	0.03	256	1793	195	36	2.41	1.986175115	172.63	4.81	35.91	7.42	2	1.567272727	0
ID_129.nii.gz	1	57	20.2020202	0	4	2	2	11.54	8.61	1.75	0.07	0.02	324	5.78	153	36.7	2.75	4.92	2440.62	9.03	270.17	23.26	1.65	2.938566553	1
ID_130.nii.gz	1	71	27.6816609	50	4	2	2	9.21	5.64	2.28	4.7	0.05	328	3	274	35.4	2.24	2.473684211	3318.24	9.16	362.29	20.25	1.82	1.579831933	1
ID_131.nii.gz	1	56	21.4532872	0	1	3	2	3.53	1.8	1.3	0.11	0.03	234	0.72	178	41.8	2.17	1.384615385	140.21	6.56	21.38	11.17	2.34	1.040462428	1
ID_132.nii.gz	1	68	24.09297052	20	2	2	1	5.95	3.98	0.96	0.45	0.03	218	4.83	285	42	2.35	4.145833333	260.89	6.98	37.4	16.28	2.16	2.020304569	1
ID_133.nii.gz	1	70	23.7332384	40	2	2	1	5.79	3.81	1.34	0.1	0.02	182	3.51	162	38.8	2.29	2.843283582	95.76	10.27	9.33	29.62	2.2	1.924242424	1
ID_134.nii.gz	1	76	21.484375	50	2	2	1	12.94	9.97	1.75	0.14	0.06	316	96.1	285	39.1	2.56	5.697142857	549.18	7.65	71.81	14.77	2.09	3.356902357	1
ID_135.nii.gz	2	65	20.70081674	0	4	3	3	7.19	5.2	1.52	0.03	0.03	340	636	244	39.4	2.31	3.421052632	833.1032	10.1789	81.8461	18.7875	3.48592	2.613065327	0
ID_136.nii.gz	2	73	21.36752137	0	3	2	1	8.35	6.42	1.3	0.16	0.04	303	33.4	281	42.5	2.35	4.938461538	490.68	6.8	72.14	13.32	2.01	3.32642487	0
ID_137.nii.gz	1	61	23.30668005	120	4	1	1	10.74	8.59	1.56	0.08	0.03	370	4.42	272	40.1	2.44	5.506410256	1271.99	9.58	132.76	19.11	2.02	3.995348837	1
ID_138.nii.gz	1	84	23.26019045	0	2	3	2	8.48	4.84	2.41	0.35	0.07	325	6.59	186	41.6	2.19	2.008298755	80.7	5.97	13.52	10.22	2.74	1.32967033	1
ID_139.nii.gz	1	62	23.32341806	15	2	3	2	6.95	4.81	1.42	0.07	0.03	254	2.08	246	48	2.28	3.387323944	313.26	7.89	39.7	16.9	2.15	2.247663551	1
ID_140.nii.gz	1	64	24.56747405	40	4	2	2	7.64	4.5	2.16	0.3	0.06	277	7.55	246	40.5	2.37	2.083333333	3502.79	11.15	314.1	26.51	1.98	1.433121019	1
ID_141.nii.gz	1	80	25.80645161	30	3	2	1	6.64	3.94	1.94	0.05	0.01	228	6.21	306	36.3	2.26	2.030927835	591.97	8.11	72.99	16.38	2.8	1.459259259	1
ID_142.nii.gz	1	61	21.484375	30	2	3	2	5.67	3.62	1.46	0.12	0.03	217	1.27	231	43.3	2.31	2.479452055	60.13	6.47	9.29	10.1	1.82	1.765853659	1
ID_143.nii.gz	1	70	23.35563691	40	4	3	3	5.31	3.6	1.23	0.06	0.03	208	34.9	447	40.5	2.34	2.926829268	1385.01	7.07677	195.712	13.7671	4.00226	2.105263158	0
ID_144.nii.gz	1	68	23.87511478	60	2	2	1	6.44	3.99	1.5	0.1	0.03	193	2.96	240	42.2	2.26	2.66	238.01	8.62	27.62	18.98	1.35	1.628571429	1
ID_145.nii.gz	1	64	22.05219018	80	4	3	3	8.4	5.19	2.38	0.14	0.04	262	7.01	224	44.8	2.51	2.180672269	607.98	5.89	103.21	11.6	1.65	1.61682243	1
ID_146.nii.gz	1	76	23.38435374	0	4	2	2	7.12	5.31	0.77	0.31	0.04	316	7.64	208	38.3	2.28	6.896103896	681.39	6.57	103.7	12.96	2.09	2.933701657	1
ID_147.nii.gz	1	67	26.25958475	0	1	2	1	7.36	5.12	1.78	0.05	0.02	227	1.69	204	48.9	2.58	2.876404494	48.98	6.35	7.72	11.57	2.5	2.285714286	1
ID_148.nii.gz	2	60	31.64431787	0	4	3	3	6.76	4.95	1.44	0.03	0.01	330	3.79	268	47.3	2.33	3.4375	1507.98	11.13	135.54	34.5	1.89	2.73480663	1
ID_149.nii.gz	2	58	19.56295525	0	3	2	1	6.45	4.6	1.45	0.02	0.03	255	29.5	244	50.9	2.37	3.172413793	599.9	7.86	76.35	15.21	2.37	2.486486486	0
ID_150.nii.gz	1	64	18.86486267	80	4	3	3	7.16	3.77	2.14	0.03	0.03	378	75	216	34.1	2.28	1.761682243	221.98	7.39	30.03	15.58	2.15	1.112094395	0
ID_151.nii.gz	1	69	26.89232314	25	2	3	2	9.25	6.65	1.45	0.72	0.04	247	2.63	242	43.9	2.24	4.586206897	63.89	7.02	9.09	13.95	2.92	2.557692308	1
ID_152.nii.gz	1	61	21.2244898	40	3	1	1	7.22	4.96	1.35	0.21	0.06	254	7.22	219	44.7	2.33	3.674074074	292.73	6.64	44.06	10.53	2.38	2.194690265	0
ID_153.nii.gz	1	62	26.34649403	30	4	2	2	8.12	5.07	1.99	0.41	0.04	371	2.13	251	40.6	2.26	2.547738693	1195.28	11.03	108.34	30.91	2.14	1.662295082	0
ID_154.nii.gz	1	76	17.52781588	20	4	0	1	5.79	3.59	1.36	0.15	0.05	376	20.1	382	34.5	2.13	2.639705882	1622.93	7.38	219.94	17.64	1.61	1.631818182	1
ID_155.nii.gz	1	58	25.4580659	0	2	3	2	8.69	6.52	1.61	0.01	0.01	242	1.07	209	47.3	2.52	4.049689441	164.66	8.77	18.78	15.71	1.98	3.004608295	1
ID_156.nii.gz	1	55	23.30668005	30	2	3	2	7.85	5.83	1.35	0.13	0.02	239	2.79	611	43	2.36	4.318518519	111.66	7.99	13.97	13.24	2.07	2.886138614	1
ID_157.nii.gz	1	78	18.73048907	60	3	2	1	6.9	4.35	1.68	0.13	0.01	331	8.25	205	35.7	2.19	2.589285714	707.38	8.65	81.74	16.59	2.21	1.705882353	1
ID_158.nii.gz	1	68	24.22145329	20	2	2	1	18.65	15.05	1.9	0.02	0.02	224	5.75	189	38.3	2.36	7.921052632	1262.7	7.24	174.41	18.52	2.44	4.180555556	1
ID_159.nii.gz	1	65	28.39372634	67	4	2	2	8.77	5.98	1.96	0.04	0.02	237	5.18	287	38.3	2.2	3.051020408	1321.83	16.83	78.55	44.65	1.88	2.143369176	1
ID_160.nii.gz	1	69	25.390625	30	2	2	1	10.22	7.08	2.14	0.18	0.04	343	4.58	277	45.4	2.42	3.308411215	155.28	8.02	19.36	14.86	2.24	2.25477707	1
ID_161.nii.gz	2	85	23.55555556	0	2	2	3	7.77	4.98	2.06	0.14	0.02	356	10.4	221	43.9	2.34	2.417475728	178.66	8.48	21.08	18.5	2.19	1.784946237	0
ID_162.nii.gz	1	64	23.30668005	40	4	2	2	8.13	5.62	2	0.14	0.04	313	5.96	250	46.3	2.45	2.81	217.09	7.08	30.66	11.63	2.58	2.239043825	1
ID_163.nii.gz	1	58	21.63331531	40	2	3	2	4.33	2.3	1.01	0.18	0.03	444	3.24	179	39.5	2.79	2.277227723	812.1	8.06	100.81	16.56	2.19	1.133004926	1
ID_164.nii.gz	1	52	26.82742078	0	2	2	1	15.07	13.05	1.14	0.06	0.05	510	2.89	266	36.6	2.16	11.44736842	816.41	7.93	102.92	17.98	2.35	6.46039604	1
ID_165.nii.gz	1	56	23.51020408	0	1	3	2	6.68	4.52	1.43	0.05	0.02	313	13.4	200	48.3	2.21	3.160839161	47.31	6.56	7.21	11.81	2.78	2.092592593	0
ID_166.nii.gz	1	67	23.66143862	0	4	3	3	6.03	3.8	1.69	0.11	0.05	275	7.05	161	47.4	2.28	2.24852071	396.64	8.11	48.92	17.47	1.96	1.704035874	1
ID_167.nii.gz	1	70	19.53125	100	4	1	1	5.41	3.51	1.16	0.15	0.04	351	2.04	0.99	176	39.8	3.025862069	1228.5	5.6	22.96	9.48	2.41	1.847368421	1
ID_168.nii.gz	1	59	20.41522491	0	3	3	3	15.57	12.34	2.12	0	0.04	329	5.8	269	42.5	2.39	5.820754717	121.24	6.14	19.73	11.01	2.39	3.820433437	0
ID_169.nii.gz	1	71	22.46003435	120	3	2	2	7.23	5.38	0.99	0.22	0.03	242	7.6	279	42.4	2.23	5.434343434	201.99	5.46	37.03	8.84	2.66	2.908108108	0
ID_170.nii.gz	1	68	24.65483235	60	4	2	2	9.6	6.26	2.48	0.07	0.2	179	15.2	286	46.2	2.38	2.524193548	495.28	7.83	63.23	14.24	2.47	1.874251497	1
ID_171.nii.gz	1	60	19.59183673	40	3	2	2	11.23	7.78	2.48	0.16	0.04	328	3.58	174	40.3	2.26	3.137096774	325.56	6.21	52.39	11.04	2.04	2.255072464	1
ID_172.nii.gz	1	70	21.2585034	100	3	2	2	8.06	5.67	1.82	0.05	0.05	397	3.82	178	46.7	2.35	3.115384615	406.52	8.7	46.73	18.92	1.92	2.372384937	1
ID_173.nii.gz	1	70	21.60493827	50	4	0	1	5.84	3.94	1.44	0.06	0.02	248	3.71	188	44.1	2.32	2.736111111	1098.83	7.42	148.05	16.9	1.79	2.073684211	1
ID_174.nii.gz	1	63	18.51851852	40	4	3	3	9.12	6.52	1.58	0.18	0.02	301	4.26	186	37.8	2.67	4.126582278	1462.79	7.34	199.28	18.38	1.03	2.507692308	1
ID_175.nii.gz	1	54	25.390625	20	4	1	1	8.87	6.31	1.79	0.09	0.02	286	2.9	184	46.5	2.35	3.525139665	375.76	7.28	51.6	11.25	2.49	2.46484375	0
ID_176.nii.gz	1	69	22.85714286	40	4	3	3	4.13	2.86	0.88	0.1	0.03	127	142	199	43	2.19	3.25	169.6	7.78	21.81	13.74	2.03	2.251968504	0
ID_177.nii.gz	1	64	28.07504294	40	2	3	2	10.43	6.84	2.65	0.31	0.06	292	7.26	195	43.8	2.12	2.581132075	231.81	5.4	42.92	8.27	2.77	1.905292479	1
ID_178.nii.gz	2	61	21.23057202	0	4	3	3	5.4	3.31	1.64	0.1	0.02	289	34.4	213	47.6	2.43	2.018292683	119.05	5.65	21.08	8.19	2.21	1.583732057	0
ID_179.nii.gz	1	54	26.82742078	20	3	3	3	15.4	11.56	2.72	0.02	0.04	221	8.68	164	41	2.34	4.25	202.72	6.29	32.23	11.14	2.44	3.010416667	1
ID_180.nii.gz	1	68	24.22399679	30	3	2	2	7.89	4.88	1.96	0.29	0.05	273	1.82	159	42.7	2.27	2.489795918	265.52	7.48	35.48	24.59	2.29	1.621262458	1
ID_181.nii.gz	1	63	22.49134948	60	1	3	2	8.67	5.3	2.59	0.17	0.08	372	39.2	278	42.8	2.42	2.046332046	11.97	6.69	187.11	10.94	2.14	1.572700297	0
ID_182.nii.gz	2	35	28.88888889	0	3	3	3	6.16	3.71	1.61	0.29	0.03	409	650	210	38.8	2.28	2.304347826	164.75	5.36	30.73	9.9	2.55	1.514285714	0
ID_183.nii.gz	1	54	18.51319863	2	4	2	2	10.25	6.55	2.72	0.14	0.02	300	5.66	179	38.8	2.2	2.408088235	882.44	7.42	118.87	14.36	1.82	1.77027027	1
ID_184.nii.gz	1	63	22.14532872	50	3	2	2	10.22	6.54	2.77	0.12	0.04	296	1.02	161	38.7	2.3	2.36101083	523.12	7.65	68.36	16.56	1.14	1.777173913	1
ID_185.nii.gz	1	70	20.04744562	0	4	3	3	8.32	5.31	1.66	0.1	0.04	308	4.84	205	32.4	2.13	3.198795181	942.89	8.79	107.3	17.75	2.32	1.764119601	1
ID_186.nii.gz	1	54	23.98687034	20	4	2	2	10.43	6.53	2.75	0.11	0.04	333	42.4	246	43.1	2.24	2.374545455	820.26	6.32	129.82	10.52	2.36	1.674358974	0
ID_187.nii.gz	1	79	24.22145329	60	3	2	1	8.96	6.61	1.69	0.1	0.02	259	5.89	194	43.9	2.35	3.911242604	596.8	11.19	53.33	20.43	0.92	2.812765957	1
ID_188.nii.gz	1	59	21.55102041	30	3	2	2	8.06	5.8	1.51	0.06	0.04	511	3	151	38.4	2.33	3.841059603	114.17	3.57	31.95	5.92	0.85	2.566371681	1
ID_189.nii.gz	1	59	22.14427438	0	2	3	2	5.69	3.38	1.59	0.16	0.04	214	3.95	166	39.2	2.21	2.125786164	31.97	5.76	5.55	11.08	2.79	1.463203463	1
ID_190.nii.gz	1	46	21.12628448	45	3	2	2	7.38	4.83	1.71	0.18	0.06	294	390	169	47.8	2.43	2.824561404	361.27	8.93	40.47	16.07	1.9	1.894117647	1
ID_191.nii.gz	1	59	25.234375	0	4	3	3	6.8	5.57	0.69	0.09	0.04	254	25.37	185	45.7	2.33	8.072463768	1.17	4.39	0.27	4.76	4	4.528455285	0
ID_192.nii.gz	2	65	22.43230252	0	2	2	1	7.87	4.94	2.33	0.14	0.02	130	9.96	230	45.8	2.55	2.120171674	7.57	4.76	1.59	6.58	2.11	1.686006826	0
ID_193.nii.gz	1	65	20.38156971	40	1	3	3	15.33	12.19	2.53	0	0.01	420	373	234	47	2.43	4.818181818	15.49	5.6	2.77	8.3	2.89	3.882165605	0
ID_194.nii.gz	2	57	30.46875	0	1	3	2	4.09	3	0.64	0.06	0.02	284	2.68	374	46.9	2.04	4.6875	205.92	6.6	31.19	11.07	2.41	2.752293578	0
ID_195.nii.gz	1	72	24.22145329	0	4	1	1	10.44	8.59	1.14	0.08	0.02	429	153	181	39.2	2.37	7.535087719	697.69	6.83	102.2	13.22	2.39	4.643243243	0
ID_196.nii.gz	1	59	23.14814815	40	1	2	1	7.95	5.25	2.01	0.1	0.03	332	10.01	184	43.2	2.45	2.611940299	137.22	8.31	16.5	17.86	1.88	1.944444444	0
ID_197.nii.gz	1	60	20.86111966	60	2	3	2	6.24	3.89	1.75	0.06	0.04	447	3.61	185	41.4	2.37	2.222857143	245.99	7.56	32.55	15.96	2.07	1.655319149	1
ID_198.nii.gz	1	65	23.52941176	20	3	2	2	6.29	3.98	1.69	0.11	0.04	120	26.8	167	47.8	2.55	2.355029586	357.72	8.96	39.91	19.31	2.18	1.722943723	1
ID_199.nii.gz	2	77	32.421875	0	2	3	2	5.49	3.34	1.57	0.21	0.03	255	12.5	206	39.4	2.33	2.127388535	125.33	11.55	10.85	19.16	6.16	1.553488372	1
ID_200.nii.gz	1	65	25.59373706	80	2	2	1	8.2	4.95	2.22	0.06	0.04	325	2.61	369	37.2	2.29	2.22972973	108.76	7.05	15.43	15.99	2.29	1.523076923	1
ID_201.nii.gz	1	62	18.8267935	0	2	2	1	5.15	2.88	1.67	0.1	0.03	292	1.25	180	36	2.34	1.724550898	273.12	7.05	38.75	16.84	2.5	1.268722467	0
ID_202.nii.gz	1	65	20.76124567	40	1	2	1	8.32	4.63	2.37	0.57	0.13	239	31.4	133	41.9	2.14	1.953586498	11.15	6.09	1.83	9.23	2.36	1.254742547	0
ID_203.nii.gz	1	75	22.40817899	50	4	2	2	9.11	5.98	2.05	0.2	0.07	231	3.35	243	43.6	2.45	2.917073171	232.8	6.17	37.74	10.81	2.66	1.910543131	0
ID_204.nii.gz	1	63	25.4580659	3	2	3	2	8.47	4.9	2.54	0.37	0.05	275	3.51	238	42.4	2.25	1.929133858	12.69	5.25	2.42	7.04	2.46	1.37254902	1
ID_205.nii.gz	1	65	26.70362358	10	3	3	3	7.35	4.84	1.6	0.22	0.03	291	2.28	203	36.1	2.11	3.025	652.87	6.97	93.73	14.66	2.19	1.928286853	1
ID_206.nii.gz	2	53	25.63691716	0	1	2	1	6.28	3.88	1.95	0.09	0.06	396	16.6	194	51	2.31	1.98974359	3.62	5.97	0.61	7.82	3.17	1.616666667	0
ID_207.nii.gz	1	64	24.16326531	80	4	2	2	9.41	6.57	2	0.13	0.04	440	2.55	179	44.3	2.28	3.285	1068.71	11.34	94.23	31.77	2.08	2.313380282	1
ID_208.nii.gz	1	71	24.24242424	50	2	3	2	10.85	7.27	2.69	0.05	0.04	444	43.4	217	37.9	2.26	2.70260223	208.96	8.95	23.35	17.54	1.94	2.030726257	0
ID_209.nii.gz	1	79	26.51180407	20	3	2	2	8.25	5.57	1.89	0.1	0.03	265	5.38	164	35.8	2.15	2.947089947	789.29	9.1	86.73	20.24	1.58	2.078358209	1
ID_210.nii.gz	1	59	25.15589569	0	4	2	2	8.23	5.08	2.5	0.15	0.03	356	14.8	179	44	2.47	2.032	498.34	7.15	69.68	13.18	2.28	1.612698413	1
ID_211.nii.gz	1	69	26.72287252	75	3	3	3	14.98	10.67	3.16	0.06	0.07	512	2.56	186	39.1	2.45	3.376582278	1068.2	7.93	134.64	18.14	1.3	2.475638051	1
ID_212.nii.gz	1	54	19.46740129	30	1	3	2	6.95	4.69	1.5	0.26	0.1	311	3.01	271	40.8	2.26	3.126666667	580.85	9.96	58.3	24.55	1.83	2.075221239	1
ID_213.nii.gz	1	65	25.99090318	100	2	2	1	3.78	1.52	1.84	0.14	0.01	292	5.35	200	34.9	2.19	0.826086957	78.61	6.63	11.85	13.9	2.76	0.672566372	0
ID_214.nii.gz	2	72	23.42209073	0	2	3	2	4.73	2.79	1.39	0.11	0.07	260	2.47	180	45.3	2.49	2.007194245	2.12	3.17	0.67	4.42	1.76	1.43814433	0
ID_215.nii.gz	1	64	27.34375	15	1	3	2	4.79	2.93	1.43	0.04	0	189	1.99	203	42.4	2.32	2.048951049	74.59	6.17	12.09	11.04	2.72	1.575268817	1
ID_216.nii.gz	2	43	29.04182022	0	1	3	2	5.41	2.94	1.78	0.24	0.03	320	1.64	154	41.5	2.31	1.651685393	14.97	5.53	2.71	8.32	2.63	1.190283401	0
ID_217.nii.gz	1	59	20.66115702	0	4	3	3	5.83	3.92	1.38	0.1	0.02	177	2.04	191	42.3	2.34	2.84057971	1957.31	12.13	161.32	29.17	1.39	2.052356021	1
ID_218.nii.gz	1	59	27.04164413	120	3	3	3	7.24	3.86	2.24	0.29	0.06	201	3.42	226	42.4	2.5	1.723214286	480.23	7.2	66.7	17.98	2.39	1.142011834	1
ID_219.nii.gz	2	46	20.81165453	0	3	3	3	6.26	3.83	1.97	0.12	0.5	268	2.8	201	42.9	2.27	1.944162437	615.08	8.54	71.99	18.27	2.42	1.576131687	0
ID_220.nii.gz	1	48	27.63605442	60	4	1	1	6.96	4.56	1.83	0.08	0.4	368	2.06	174	43.5	2.48	2.491803279	1354.38	9.53	142.15	17.99	2.44	1.9	1
ID_221.nii.gz	1	59	17.7154195	0	4	0	1	6.39	4.06	1.63	0.04	0.02	400	94.61	161	41.7	2.41	2.490797546	311.37	9.3	33.47	19.16	1.94	1.74248927	0
ID_222.nii.gz	1	58	20.83070319	80	1	2	1	5.69	3.43	1.86	0.02	0	162	4	172	42	2.28	1.844086022	67.01	6.53	10.26	12.55	2.74	1.517699115	1
ID_223.nii.gz	2	52	22.40587695	0	2	3	2	3.26	1.97	0.96	0.05	0.03	189	1.69	242	44.5	2.43	2.052083333	2.17	5.29	0.41	6.48	3.93	1.527131783	0
ID_224.nii.gz	1	67	30.85399449	0	1	2	1	5.41	2.75	2.05	0.12	0.03	226	1.94	162	40.9	2.2	1.341463415	40.94	5.67	7.22	10.62	2.73	1.033834586	1
ID_225.nii.gz	1	58	27.1177686	40	1	2	1	7.99	5.44	1.69	0.1	0.05	362	20.14	212	38.7	2.07	3.218934911	256.24	8.35	30.67	16.3	2.43	2.133333333	0
ID_226.nii.gz	1	60	23.05175491	30	2	3	2	6.15	3.89	1.32	0.34	0.05	262	4.75	215	45.2	2.43	2.946969697	317.06	8.42	37.64	16.57	2.46	1.721238938	1
ID_227.nii.gz	1	60	19.8406642	60	4	2	2	12.27	8.5	2.36	0.24	0.08	408	8.68	223	36.2	2.38	3.601694915	1384.38	6.77	204.59	12.15	2.48	2.25464191	0
ID_228.nii.gz	1	62	19.03114187	80	1	3	2	9.98	6.41	2.81	0.08	0.02	471	9.1	226	45.8	2.38	2.28113879	192.22	6.68	28.77	14.49	2.23	1.795518207	1
ID_229.nii.gz	1	60	24.67550027	40	4	3	3	10.86	7.83	1.99	0.06	0.06	585	4.69	195	35	2.8	3.934673367	819.4	7.71	106.21	17.38	1.91	2.584158416	1
ID_230.nii.gz	1	60	29.41176471	0	1	3	2	8.49	5.52	2.25	0.06	0.04	264	20.24	185	42.5	2.31	2.453333333	8.16	5.68	1.44	8.31	3.53	1.858585859	1
ID_231.nii.gz	1	71	30.09259259	75	3	3	3	9	5.47	2.12	0.65	0.9	369	2.46	323	42.5	2.26	2.580188679	2094.16	10.2	205.33	22.24	2.23	1.549575071	1
ID_232.nii.gz	1	71	25.01352082	60	2	3	2	8.4	6.34	1.35	0.05	0.05	236	1.07	208	46.8	2.33	4.696296296	2.92	4.92	0.59	6.07	4.01	3.077669903	1
ID_233.nii.gz	1	58	22.13673973	0	2	2	1	11.94	8.03	2.79	0.03	0.04	491	2.1	273	36.5	2.24	2.878136201	617.12	9.17	67.31	14.72	1.73	2.05370844	0
ID_234.nii.gz	1	58	21.13885586	20	3	1	1	14.97	9.3	4.3	0.23	0.09	401	2.96	264	38	2.23	2.162790698	221.31	6.96	31.81	14.71	2.4	1.64021164	0
ID_235.nii.gz	1	60	26.12244898	0	4	2	2	6.34	4.23	1.27	0.09	0.04	323	44.45	153	40	2.27	3.330708661	1828.28	8.54	214.19	24.86	2.01	2.004739336	0
ID_236.nii.gz	1	62	28.73467206	30	3	2	1	8.44	5.62	2.13	0.19	0.08	286	4.68	170	49.9	2.44	2.638497653	168.92	7.57	22.31	13.8	2.47	1.992907801	0
ID_237.nii.gz	2	77	25	0	2	2	1	6	3.42	2.01	0.08	0.02	288	6.74	183	47.7	2.43	1.701492537	31.3	4.72	6.64	5.98	3.34	1.325581395	0
ID_238.nii.gz	1	63	23.56663223	0	3	1	1	6.35	3.78	1.94	0.08	0.04	304	3.72	160	42.6	2.31	1.948453608	18.38	4.86	3.79	6.39	3.39	1.470817121	1
ID_239.nii.gz	1	68	24.11150746	0	4	3	3	4.17	2.42	1.23	0.13	0.04	224	3.7	191	47.5	2.35	1.967479675	187.56	6.58	28.5	13.79	2.49	1.382857143	1
ID_240.nii.gz	1	73	26.06167931	100	2	3	2	6.29	2.24	2.93	0.05	0.04	386	2.79	171	41.4	2.26	0.764505119	27.05	7.59	3.56	14.94	2.66	0.55308642	0
ID_241.nii.gz	2	55	23.71184463	0	3	3	2	7.38	5.07	1.73	0.11	0.04	413	30.53	211	35.4	2.4	2.930635838	348.11	4.85	71.71	7.08	2.76	2.194805195	0
ID_242.nii.gz	1	57	24.56747405	30	2	2	1	6.3	3.79	1.81	0.1	0.04	244	70.46	190	42.8	2.29	2.093922652	357.56	9.64	37.07	26.18	1.97	1.509960159	0
ID_243.nii.gz	1	53	23.87543253	32	4	0	1	6.69	4.27	1.63	0.2	0.02	354	3.57	367	43.4	2.25	2.619631902	167.1	6.95	24.04	13	2.31	1.76446281	1
ID_244.nii.gz	1	59	30.47052154	0	4	2	2	7.83	4.66	2.48	0.08	0.05	256	3.04	170	43.4	2.38	1.879032258	55.89	5.95	9.39	9.73	3.04	1.470031546	1
ID_245.nii.gz	2	60	23.61275089	0	2	3	2	10.01	6.77	2.76	0.08	0.03	308	232	179	47.2	2.42	2.452898551	139.03	7.53	18.46	13.84	2.44	2.089506173	0
ID_246.nii.gz	1	54	25.01352082	0	1	2	1	5.18	3.3	1.49	0.09	0.03	212	3.05	167	43.8	2.41	2.214765101	6.78	5.9	1.15	8.63	2.93	1.755319149	0
ID_247.nii.gz	1	60	22.83737024	80	3	2	2	8.92	6.44	1.63	0.06	0.04	241	2.62	201	33.8	2.22	3.950920245	45.65	11.93	3.83	17.18	7.86	2.596774194	0
ID_248.nii.gz	1	45	35.36290746	20	1	3	2	10.49	4.89	4.36	0.31	0.07	368	21	396	45.2	2.33	1.121559633	43.47	6.88	6.32	14.66	2.96	0.873214286	0
ID_249.nii.gz	1	63	16.9550173	15	2	2	1	5.09	3.38	1.22	0.15	0.01	169	2.63	265	43.5	2.27	2.770491803	576.8	8.2	70.36	15.31	2.31	1.976608187	1
ID_250.nii.gz	1	55	24.91349481	30	4	2	2	10.04	7.13	2.04	0.05	0.04	212	4.38	198	41	2.28	3.495098039	650.19	6.69	97.23	17.53	2.38	2.450171821	1
ID_251.nii.gz	1	54	27.88669551	0	2	2	1	8.15	5.5	1.99	0.09	0.03	360	4.53	155	47	2.46	2.763819095	52.58	5.44	9.67	8.59	2.83	2.075471698	1
ID_252.nii.gz	1	64	23.45091822	60	2	3	2	8.76	6.26	1.62	0.12	0.06	352	3.61	214	40.6	2.24	3.864197531	513.75	8.38	61.34	19.33	1.77	2.504	0
ID_253.nii.gz	1	71	26.12861083	30	4	1	1	7.01	5.05	1.23	0.12	0.03	184	1.37	151	41.8	2.47	4.105691057	1887.72	15.55	121.4	41.75	2.03	2.576530612	1
ID_254.nii.gz	1	69	28.6801111	30	4	3	3	4.49	3.29	0.82	0.06	0.02	156	13.11	203	40.9	2.28	4.012195122	34.61	4.94	7	7.04	3.1	2.741666667	1
ID_255.nii.gz	1	64	23.35563691	80	2	2	1	10.52	7.66	2.06	0.1	0.04	256	31.38	214	41.2	2.42	3.718446602	1608.81	11.13	144.52	34.38	2.05	2.678321678	1
